# Supplementary material for: Expanding research impact through engaging the maker community and collaborating with digital content creators
Source: PLoS One. 2024 May 8;19(5):e0302449. doi: 10.1371/journal.pone.0302449 (PMC11078436; doi:10.1371/journal.pone.0302449)
Supplement: S1 File — Figure A. Outcomes-focused project logic model which includes 1) Rationale/Needs: Our desired vision and what we hope our actions will result in, 2) Inputs: People, time, funds, and other resources dedicated to the success of the project, 3) Activities: The actions that are taken to achieve desired results, 4) Outputs: tangible direct products of project activities, and 5) Outcomes: Impacts and changes expected as a result of the project. Table A. Total downloads and views statistics for the fifty-seven 3D-printable models provided by maker repository analytics, retrieved the week of October 22, 2023. Table B. Total views statistics for the eight “Instructables” provided by Instructables analytics. (ZIP) [file pone.0302449.s001.zip]

Archive with 2 entries (2 files):
- S1 File.pdf
- _supplemental_material.tex
