# Supplementary material for: Expanding research impact through engaging the maker community and collaborating with digital content creators
Source: PLoS One. 2024 May 8;19(5):e0302449. doi: 10.1371/journal.pone.0302449 (PMC11078436; doi:10.1371/journal.pone.0302449)
Supplement: S1 File — Figure A. Outcomes-focused project logic model which includes 1) Rationale/Needs: Our desired vision and what we hope our actions will result in, 2) Inputs: People, time, funds, and other resources dedicated to the success of the project, 3) Activities: The actions that are taken to achieve desired results, 4) Outputs: tangible direct products of project activities, and 5) Outcomes: Impacts and changes expected as a result of the project. Table A. Total downloads and views statistics for the fifty-seven 3D-printable models provided by maker repository analytics, retrieved the week of October 22, 2023. Table B. Total views statistics for the eight “Instructables” provided by Instructables analytics. (ZIP) [file pone.0302449.s001.zip › _supplemental_material.tex]

% \documentclass[12pt, letterpaper]{article}
\documentclass{article}

\usepackage[utf8]{inputenc}
\usepackage[margin=1in]{geometry} % sets the margins to 1in
\usepackage{xr-hyper} % for external references
\usepackage{hyperref}

%not sure what this does, but I think I need it for header colors to work
\usepackage[english]{babel}

%indent first line of each paragraph 
% \usepackage{indentfirst}

%\usepackage{natbib} %citation superscript
%\usepackage[super]{natbib} %citation superscript
% \usepackage{hyperref} %citation hyperlink

\bibliographystyle{IEEEtran}
%to allow two citations


%\setlength{\parskip}{1em}

%set spacing between numbered lists
\usepackage{enumitem}

\usepackage{graphicx}

\usepackage{caption}
\usepackage{subcaption}
\usepackage{wrapfig}
\usepackage{cleveref}

%bolds captions
%\usepackage[font=bf]{caption}
%bolds just the figure name in the caption
\usepackage[font=footnotesize,labelfont=bf]{caption}

%for table
\usepackage{tabularx,booktabs}
\newcolumntype{Y}{>{\centering\arraybackslash}X}
\usepackage{array}

\graphicspath{ {} }
\usepackage{lineno}

\begin{document}
\linenumbers
\section{Supplemental Material}
\label{help}

\renewcommand{\figurename}{Supplemental Figure}
\renewcommand{\tablename}{Supplemental Table}

\begin{figure}[h]\centering
    % \includegraphics[width=.85\linewidth]{logic_model.jpg}
    \includegraphics[height=.7\textheight]{logic_model.png}
    \caption{Outcomes-focused project logic model which includes \textit{1) Rationale/Needs:} Our desired vision and what we hope our actions will result in, \textit{2) Inputs:} People, time, funds, and other resources dedicated to the success of the project, \textit{3) Activities:} The actions that are taken to achieve desired results, \textit{4) Outputs:} tangible direct products of project activities, and \textit{5) Outcomes:} Impacts and changes expected as a result of the project.}
    \label{fig:SM_figure_1}
\end{figure}

\newpage

\begin{table}[h!]\centering
    \caption{Total downloads and views statistics for the fifty-seven 3D-printable models provided by maker repository analytics, retrieved the week of October 22, 2023.}
    \includegraphics[width=\linewidth]{Outreach Data.updated(pg1).jpg} 
    \label{fig:SM_table_1}
\end{table}
\newpage
\begin{table}[h!]\centering
    \includegraphics[width=\linewidth]{Outreach Data.updated(pg2).jpg})
\end{table}

\newpage

\begin{table}[h!]\centering
    \caption{Total views statistics for the eight ``Instructables" provided by Instructables analytics.}
    \includegraphics[width=\linewidth]{New_Outreach Data_Instructables.jpg}
    \label{fig:SM_table_2}
\end{table}

\end{document}
