# Supplementary material for: Expanding research impact through engaging the maker community and collaborating with digital content creators
Source: PLoS One. 2024 May 8;19(5):e0302449. doi: 10.1371/journal.pone.0302449 (PMC11078436; doi:10.1371/journal.pone.0302449)
Supplement: S1 Dataset — (ZIP) [file pone.0302449.s002.zip]

Archive with 10 entries (9 files):
- S2 Dataset/
- __MACOSX/._S2 Dataset
- S2 Dataset/Compliant Mechanisms Outreach Impacts (Responses).xlsx
- __MACOSX/S2 Dataset/._Compliant Mechanisms Outreach Impacts (Responses).xlsx
- S2 Dataset/Compliant Mechanisms Outreach (Responses).xlsx
- __MACOSX/S2 Dataset/._Compliant Mechanisms Outreach (Responses).xlsx
- S2 Dataset/Thingiverse Statistics (1).xlsx
- __MACOSX/S2 Dataset/._Thingiverse Statistics (1).xlsx
- S2 Dataset/Google-search-trends.xlsx
- __MACOSX/S2 Dataset/._Google-search-trends.xlsx
