# Supplementary material for: Expanding research impact through engaging the maker community and collaborating with digital content creators
Source: PLoS One. 2024 May 8;19(5):e0302449. doi: 10.1371/journal.pone.0302449 (PMC11078436; doi:10.1371/journal.pone.0302449)
Supplement: S1 Dataset — (ZIP) [file pone.0302449.s002.zip › S2 Dataset/Compliant Mechanisms Outreach Impacts (Responses).xlsx]

## Sheet: Form Responses 1
Timestamp	Rank your familiarity with compliant mechanisms [Before finding these models & resources]	Rank your familiarity with compliant mechanisms [Currently]	How much do you agree with the following statement? "The compliant mechanisms models & resources influenced you to act or think in new ways."	What have you done as a result of finding these compliant mechanisms resources? Select all that apply.	Have you shared information about compliant mechanisms with others via any of the following methods? Select all that apply.	What is your best estimate of how many people have seen or heard something you said, posted, or shared about compliant mechanisms?	Have you used or referenced any additional compliant mechanisms resources or learning material?	If you have designed your own compliant mechanism or used a compliant mechanism design in a project, please share a brief explanation about it here!	Which best describes you?	Are you a student?	Are you an educator?
2022-02-25 17:37:04	Slightly familiar	Somewhat familiar	Agree	Printed one of the compliant mechanisms models on Thingiverse, Inspired you to think differently about design, Taught your friends or family about compliant mechanisms, Used compliant mechanisms in a personal DIY project	Word-of-mouth	2			Hobbyist	Not a student	Not an educator
2022-02-25 17:37:17	Not at all familiar	Somewhat familiar	Agree	Printed one of the compliant mechanisms models on Thingiverse, Inspired you to think differently about design, Taught your friends or family about compliant mechanisms, Introduced someone else to compliant mechanisms, Read compliant mechanism research articles, Used compliant mechanisms in a personal DIY project	Social media post, Student presentation, Word-of-mouth	30	Journal or conference Articles about compliant mechanisms		Student	College	Not an educator
2022-02-25 17:38:40	Not at all familiar	Somewhat familiar	Agree	Inspired you to think differently about design, Designed your own compliant mechanism, Taught your friends or family about compliant mechanisms, Introduced someone else to compliant mechanisms, Read compliant mechanism research articles, Used compliant mechanisms in a personal DIY project	Word-of-mouth	3		Snap-fit closures for 3D printed enclosures	Hobbyist	Not a student	Not an educator
2022-02-25 17:38:55	Not at all familiar	Somewhat familiar	Agree	Printed one of the compliant mechanisms models on Thingiverse, Inspired you to think differently about design, Introduced someone else to compliant mechanisms, Read compliant mechanism research articles	Word-of-mouth	3			Professional		Makerspace or lab advisor
2022-02-25 17:41:39	Somewhat familiar	Somewhat familiar	Agree	Printed one of the compliant mechanisms models on Thingiverse, Inspired you to think differently about design, Used compliant mechanism models as a teaching or demonstration tool				My undergraduate thesis—waterjet aluminum flexure	Educator	Not a student	Middle School
2022-02-25 17:42:27	Not at all familiar	Somewhat familiar	Strongly Agree	Printed one of the compliant mechanisms models on Thingiverse, Inspired you to think differently about design, Designed your own compliant mechanism, Posted about compliant mechanisms on social media or the internet, Introduced someone else to compliant mechanisms, Read compliant mechanism research articles, Used compliant mechanisms in a personal DIY project	Social media post, Word-of-mouth	10		It was a hook to insert into a hole but spring loaded so it entered but would'nt come out	Professional	Not a student	Not an educator
2022-02-25 17:44:34	Slightly familiar	Somewhat familiar	Strongly Agree	Printed one of the compliant mechanisms models on Thingiverse, Inspired you to think differently about design, Designed your own compliant mechanism, Introduced someone else to compliant mechanisms	Social media post			I designed a compliant gripper to pick soft and brittle workpiece for robot arm.	Professional	Not a student	Not an educator
2022-02-25 17:45:59	Not at all familiar	Somewhat familiar	Agree	Printed one of the compliant mechanisms models on Thingiverse, Inspired you to think differently about design, Used compliant mechanism models as a teaching or demonstration tool, Taught your friends or family about compliant mechanisms, Posted about compliant mechanisms on social media or the internet, Introduced someone else to compliant mechanisms	Social media post, Class lecture, Word-of-mouth	20			Educator	Not a student	Makerspace or lab advisor
2022-02-25 17:48:33	Slightly familiar	Very familiar	Agree	Printed one of the compliant mechanisms models on Thingiverse, Inspired you to think differently about design, Designed your own compliant mechanism, Modified/replaced existing parts with a compliant mechanism, Taught your friends or family about compliant mechanisms, Introduced someone else to compliant mechanisms, Read compliant mechanism research articles, Used compliant mechanisms in a person…	Word-of-mouth	10	"Handbook of Compliant Mechanisms" book, Journal or conference Articles about compliant mechanisms	Holding bracket, telescope adjustment mechanism	Professional	Not a student	Not an educator
2022-02-25 17:49:14	Not at all familiar	Somewhat familiar	Strongly Agree	Modified/replaced existing parts with a compliant mechanism, Taught your friends or family about compliant mechanisms, Used compliant mechanisms in a personal DIY project	Word-of-mouth	1		A clutch	Hobbyist	Not a student	Not an educator
2022-02-25 17:53:06	Not at all familiar	Somewhat familiar	Strongly Agree	Printed one of the compliant mechanisms models on Thingiverse, Inspired you to think differently about design, Taught your friends or family about compliant mechanisms, Introduced someone else to compliant mechanisms, Read compliant mechanism research articles	Social media post, Word-of-mouth	25			Hobbyist	Not a student	Not an educator
2022-02-25 17:58:00	Somewhat familiar	Somewhat familiar	Agree	Printed one of the compliant mechanisms models on Thingiverse, Inspired you to think differently about design, Used compliant mechanism models as a teaching or demonstration tool, Designed your own compliant mechanism, Modified/replaced existing parts with a compliant mechanism, Taught your friends or family about compliant mechanisms, Introduced someone else to compliant mechanisms, Read complia…	Student presentation, Word-of-mouth	20	Journal or conference Articles about compliant mechanisms, Youtube, thingiverse, social media posts, and online articles	For mounting a spectrometer while allowing tolerance in cuvette placement in a project for the University Rover Challenge, i designed a successful torsionally rigid x/y linear gantry	Student	College	Not an educator
2022-02-25 17:59:54	Not at all familiar	Somewhat familiar	Strongly Agree	Printed one of the compliant mechanisms models on Thingiverse, Inspired you to think differently about design, Introduced someone else to compliant mechanisms, Read compliant mechanism research articles	Word-of-mouth	8			Student	College	Not an educator
2022-02-25 18:01:00	Not at all familiar	Slightly familiar	Agree	Inspired you to think differently about design, Introduced someone else to compliant mechanisms, Read compliant mechanism research articles		3			Hobbyist	Not a student	Not an educator
2022-02-25 18:05:02	Not at all familiar	Very familiar	Strongly Agree	Printed one of the compliant mechanisms models on Thingiverse, Inspired you to think differently about design, Read compliant mechanism research articles	Word-of-mouth	2			Hobbyist	Not a student	Not an educator
2022-02-25 18:07:48	Slightly familiar	Somewhat familiar	Agree	Printed one of the compliant mechanisms models on Thingiverse, Inspired you to think differently about design, Introduced someone else to compliant mechanisms	Word-of-mouth	8			Hobbyist	Not a student	Not an educator
2022-02-25 18:10:58	Somewhat familiar	Very familiar	Agree	Printed one of the compliant mechanisms models on Thingiverse, Inspired you to think differently about design, Designed your own compliant mechanism, Modified/replaced existing parts with a compliant mechanism, Used compliant mechanisms in a personal DIY project					Student	High school	Not an educator
2022-02-25 18:11:27	Slightly familiar	Very familiar	Agree	Printed one of the compliant mechanisms models on Thingiverse, Inspired you to think differently about design, Designed your own compliant mechanism, Modified/replaced existing parts with a compliant mechanism, Taught your friends or family about compliant mechanisms, Posted about compliant mechanisms on social media or the internet, Introduced someone else to compliant mechanisms, Used compliant…	Social media post	10		Orthoplanar spring in a 3d printed pushbutton	Hobbyist	Not a student	Not an educator
2022-02-25 18:14:15	Not at all familiar	Somewhat familiar	Agree	Printed one of the compliant mechanisms models on Thingiverse, Inspired you to think differently about design, Introduced someone else to compliant mechanisms	Word-of-mouth	0			Professional	Not a student	Not an educator
2022-02-25 18:23:21	Slightly familiar	Somewhat familiar	Agree	Printed one of the compliant mechanisms models on Thingiverse, Inspired you to think differently about design, Taught your friends or family about compliant mechanisms, Read compliant mechanism research articles, Used compliant mechanisms in a personal DIY project	Word-of-mouth	5			Professional	Not a student	Not an educator
2022-02-25 18:27:10	Not at all familiar	Very familiar	Agree	Printed one of the compliant mechanisms models on Thingiverse, Inspired you to think differently about design, Introduced someone else to compliant mechanisms	Word-of-mouth	2			Student	Graduate School	Not an educator
2022-02-25 18:35:19	Not at all familiar	Very familiar	Strongly Agree	Printed one of the compliant mechanisms models on Thingiverse, Inspired you to think differently about design, Taught your friends or family about compliant mechanisms, Introduced someone else to compliant mechanisms, Read compliant mechanism research articles	Word-of-mouth	5	Google articles	Yes	Student	High school	Not an educator
2022-02-25 18:35:23	Slightly familiar	Very familiar	Strongly Agree	Printed one of the compliant mechanisms models on Thingiverse, Inspired you to think differently about design, Used compliant mechanism models as a teaching or demonstration tool, Designed your own compliant mechanism, Taught your friends or family about compliant mechanisms, Introduced someone else to compliant mechanisms, Created a design project for students, Read compliant mechanism research …	Class lecture, Word-of-mouth	30	Journal or conference Articles about compliant mechanisms	game piece manipulator for FIRST Robotics robot	Professional	Not a student	High school
2022-02-25 18:40:23	Slightly familiar	Somewhat familiar	Agree	Printed one of the compliant mechanisms models on Thingiverse, Designed your own compliant mechanism, Introduced someone else to compliant mechanisms	Word-of-mouth	1		Simple compliant hinges for rc aircraft flight controls	Hobbyist	Not a student	Not an educator
2022-02-25 18:44:28	Slightly familiar	Very familiar	Strongly Agree	Printed one of the compliant mechanisms models on Thingiverse, Inspired you to think differently about design, Used compliant mechanism models as a teaching or demonstration tool, Designed your own compliant mechanism, Modified/replaced existing parts with a compliant mechanism, Taught your friends or family about compliant mechanisms, Posted about compliant mechanisms on social media or the inte…	Social media post, Word-of-mouth	200	"Compliant Mechanisms" textbook	I designed a printable bike mounted phone holder that uses compliant arms to grip phone while riding. Also redesigned a worn out car door catch mechanism using compliant members	Student	College	Not an educator
2022-02-25 18:59:28	Not at all familiar	Somewhat familiar	Strongly Agree	Used compliant mechanism models as a teaching or demonstration tool, Modified/replaced existing parts with a compliant mechanism, Taught your friends or family about compliant mechanisms, Introduced someone else to compliant mechanisms, Created a design project for students, Read compliant mechanism research articles, Used compliant mechanisms in a personal DIY project	Class lecture, Student presentation	100		incorporated a compliant mechanism into a 3D printed model as a switch.	Educator	Not a student	High school
2022-02-25 19:04:41	Not at all familiar	Very familiar	Agree	Designed your own compliant mechanism, Taught your friends or family about compliant mechanisms, Introduced someone else to compliant mechanisms, Created a design project for students, Read compliant mechanism research articles	Social media post, Student presentation, Word-of-mouth	6	"Handbook of Compliant Mechanisms" book, Journal or conference Articles about compliant mechanisms, Taken a Compliant Mechanisms course	Designed a displacement amplification compliant mechanism which can act as a weighing scale. The mechanism used combination of vertical displacement stage mechanism and a linear to angular displacement mechanism using F-16 hinge or DYAD mechanism	Professional
2022-02-25 19:07:08	Not at all familiar	Somewhat familiar	Strongly Disagree	Printed one of the compliant mechanisms models on Thingiverse, Inspired you to think differently about design, Designed your own compliant mechanism, Read compliant mechanism research articles, Used compliant mechanisms in a personal DIY project	Social media post, Word-of-mouth	50			Hobbyist	retired	Not an educator
2022-02-25 19:11:27	Not at all familiar	Somewhat familiar	Agree	Printed one of the compliant mechanisms models on Thingiverse, Inspired you to think differently about design, Used compliant mechanism models as a teaching or demonstration tool, Taught your friends or family about compliant mechanisms, Introduced someone else to compliant mechanisms, Read compliant mechanism research articles	Word-of-mouth	5			Professional	Not a student	Makerspace or lab advisor
2022-02-25 19:16:15	Not at all familiar	Very familiar	Strongly Agree	Printed one of the compliant mechanisms models on Thingiverse, Inspired you to think differently about design, Used compliant mechanism models as a teaching or demonstration tool, Taught your friends or family about compliant mechanisms, Posted about compliant mechanisms on social media or the internet, Introduced someone else to compliant mechanisms, Read compliant mechanism research articles	Social media post, Class lecture	100	Journal or conference Articles about compliant mechanisms, Videos on Youtube		Educator	Not a student	High School
2022-02-25 19:19:01	Not at all familiar	Somewhat familiar	Agree	Printed one of the compliant mechanisms models on Thingiverse, Used compliant mechanism models as a teaching or demonstration tool, Taught your friends or family about compliant mechanisms, Introduced someone else to compliant mechanisms, Read compliant mechanism research articles	Word-of-mouth	10			Professional	Not a student	Not an educator
2022-02-25 19:29:51	Not at all familiar	Somewhat familiar	Neutral	Printed one of the compliant mechanisms models on Thingiverse, Posted about compliant mechanisms on social media or the internet, Introduced someone else to compliant mechanisms	Word-of-mouth	5			Hobbyist
2022-02-25 19:48:19	Slightly familiar	Somewhat familiar	Agree	Printed one of the compliant mechanisms models on Thingiverse, Inspired you to think differently about design, Taught your friends or family about compliant mechanisms, Posted about compliant mechanisms on social media or the internet, Introduced someone else to compliant mechanisms, Read compliant mechanism research articles	Word-of-mouth	4			Professional	Not a student	Not an educator
2022-02-25 20:41:59	Slightly familiar	Somewhat familiar	Agree	Printed one of the compliant mechanisms models on Thingiverse, Inspired you to think differently about design, Used compliant mechanism models as a teaching or demonstration tool, Taught your friends or family about compliant mechanisms	Word-of-mouth				Student	Graduate School	Not an educator
2022-02-25 21:56:26	Somewhat familiar	Very familiar	Agree	Printed one of the compliant mechanisms models on Thingiverse, Inspired you to think differently about design, Designed your own compliant mechanism, Modified/replaced existing parts with a compliant mechanism, Taught your friends or family about compliant mechanisms, Introduced someone else to compliant mechanisms	Student presentation, Word-of-mouth	45		I just designed a simple mechanical logic board demonstration, i sadly don't have any photos though.	Hobbyist	High school	Not an educator
2022-02-25 21:59:08	Slightly familiar	Somewhat familiar	Strongly Agree	Printed one of the compliant mechanisms models on Thingiverse, Inspired you to think differently about design, Designed your own compliant mechanism, Modified/replaced existing parts with a compliant mechanism, Posted about compliant mechanisms on social media or the internet, Introduced someone else to compliant mechanisms, Used compliant mechanisms in a personal DIY project	Word-of-mouth	10		Modified mechabl to use compliant machanisms instead of springs	Hobbyist	Not a student	Not an educator
2022-02-25 22:11:01	Not at all familiar	Somewhat familiar	Agree	Printed one of the compliant mechanisms models on Thingiverse, Inspired you to think differently about design, Modified/replaced existing parts with a compliant mechanism, Taught your friends or family about compliant mechanisms, Introduced someone else to compliant mechanisms, Read compliant mechanism research articles	Word-of-mouth	10			Professional	Not a student	Not an educator
2022-02-25 22:36:39	Not at all familiar	Very familiar	Agree	Printed one of the compliant mechanisms models on Thingiverse, Used compliant mechanism models as a teaching or demonstration tool, Taught your friends or family about compliant mechanisms, Introduced someone else to compliant mechanisms, Read compliant mechanism research articles	Class lecture, Word-of-mouth	20	Journal or conference Articles about compliant mechanisms		Hobbyist	Not a student	Makerspace or lab advisor
2022-02-25 22:44:15	Slightly familiar	Somewhat familiar	Agree	Printed one of the compliant mechanisms models on Thingiverse, Inspired you to think differently about design, Used compliant mechanism models as a teaching or demonstration tool, Taught your friends or family about compliant mechanisms, Introduced someone else to compliant mechanisms, Created a design project for students, Used compliant mechanisms in a personal DIY project	Social media post, Student presentation, Work presentation, Word-of-mouth	20			Professional	Not a student	Makerspace or lab advisor
2022-02-26 00:03:37	Slightly familiar	Very familiar	Neutral	Inspired you to think differently about design, Designed your own compliant mechanism, Used compliant mechanisms in a personal DIY project	Word-of-mouth	3			Hobbyist	College	Not an educator
2022-02-26 00:28:16	Not at all familiar	Somewhat familiar	Agree	Printed one of the compliant mechanisms models on Thingiverse, Inspired you to think differently about design, Designed your own compliant mechanism, Taught your friends or family about compliant mechanisms, Introduced someone else to compliant mechanisms, Read compliant mechanism research articles, Used compliant mechanisms in a personal DIY project, Written a school thesis about it	Student presentation	40	Journal or conference Articles about compliant mechanisms		Student	College	Not an educator
2022-02-26 00:41:02	Somewhat familiar	Somewhat familiar	Agree	Printed one of the compliant mechanisms models on Thingiverse, Inspired you to think differently about design, Used compliant mechanism models as a teaching or demonstration tool, Designed your own compliant mechanism, Modified/replaced existing parts with a compliant mechanism, Introduced someone else to compliant mechanisms, Created a design project for students, Read compliant mechanism resear…	Class lecture, Work presentation	200			Educator	Not a student	Graduate School
2022-02-26 01:15:33	Not at all familiar	Somewhat familiar	Agree	Printed one of the compliant mechanisms models on Thingiverse, Inspired you to think differently about design, Taught your friends or family about compliant mechanisms, Posted about compliant mechanisms on social media or the internet, Introduced someone else to compliant mechanisms, Used compliant mechanisms in a personal DIY project	Social media post, Word-of-mouth	15	"Handbook of Compliant Mechanisms" book		Hobbyist	Not a student	Makerspace or lab advisor
2022-02-26 01:16:19	Slightly familiar	Somewhat familiar	Agree	Inspired you to think differently about design, Used compliant mechanisms in a personal DIY project	Word-of-mouth	5			Hobbyist	High school	Not an educator
2022-02-26 01:20:55	Not at all familiar	Somewhat familiar	Strongly Agree	Printed one of the compliant mechanisms models on Thingiverse, Inspired you to think differently about design, Used compliant mechanism models as a teaching or demonstration tool, Modified/replaced existing parts with a compliant mechanism, Taught your friends or family about compliant mechanisms, Introduced someone else to compliant mechanisms, Used compliant mechanisms in a personal DIY project…	Student presentation	150	"Handbook of Compliant Mechanisms" book, Thingiverse files, trial and error		Student	Graduate School	Not an educator
2022-02-26 01:44:55	Somewhat familiar	Somewhat familiar	Agree	Printed one of the compliant mechanisms models on Thingiverse, Inspired you to think differently about design, Designed your own compliant mechanism, Used compliant mechanisms in a personal DIY project	Word-of-mouth	5			Professional	Not a student	Not an educator
2022-02-26 01:46:28	Slightly familiar	Somewhat familiar	Neutral	Designed your own compliant mechanism	Word-of-mouth	10	No	Yes	Hobbyist	University	Not an educator
2022-02-26 02:00:52	Not at all familiar	Somewhat familiar	Agree	Printed one of the compliant mechanisms models on Thingiverse, Inspired you to think differently about design, Introduced someone else to compliant mechanisms	Word-of-mouth	2	None		Hobbyist	Not a student	Not an educator
2022-02-26 02:50:21	Not at all familiar	Very familiar	Strongly Agree	Printed one of the compliant mechanisms models on Thingiverse, Inspired you to think differently about design, Designed your own compliant mechanism, Used compliant mechanisms in a personal DIY project				I'm presently working on a prototype keyboard and hope to follow with a CNC actuator.	Hobbyist	Not a student	High school
2022-02-26 03:09:28	Not at all familiar	Somewhat familiar	Agree	Printed one of the compliant mechanisms models on Thingiverse, Inspired you to think differently about design, Designed your own compliant mechanism, Modified/replaced existing parts with a compliant mechanism, Taught your friends or family about compliant mechanisms, Introduced someone else to compliant mechanisms	Work presentation	5	"Compliant Mechanisms" textbook, "Handbook of Compliant Mechanisms" book		Professional	Not a student	Not an educator
2022-02-26 03:21:27	Not at all familiar	Somewhat familiar	Agree	Inspired you to think differently about design, Read compliant mechanism research articles		0			Hobbyist	Not a student	Not an educator
2022-02-26 03:35:40	Slightly familiar	Somewhat familiar	Strongly Agree	Printed one of the compliant mechanisms models on Thingiverse, Modified/replaced existing parts with a compliant mechanism, Used compliant mechanisms in a personal DIY project	Word-of-mouth	10			Hobbyist	Not a student	Graduate School
2022-02-26 03:59:13	Slightly familiar	Very familiar	Neutral	Printed one of the compliant mechanisms models on Thingiverse, Designed your own compliant mechanism, Taught your friends or family about compliant mechanisms, Introduced someone else to compliant mechanisms, Used compliant mechanisms in a personal DIY project	Word-of-mouth	3			Hobbyist	Not a student	Not an educator
2022-02-26 05:06:40	Slightly familiar	Somewhat familiar	Agree	Printed one of the compliant mechanisms models on Thingiverse, Inspired you to think differently about design, Used compliant mechanism models as a teaching or demonstration tool, Modified/replaced existing parts with a compliant mechanism, Taught your friends or family about compliant mechanisms, Introduced someone else to compliant mechanisms, Created a design project for students	Class lecture, Word-of-mouth	30			Educator	Not a student	Middle School
2022-02-26 05:29:49	Not at all familiar	Very familiar	Agree	Printed one of the compliant mechanisms models on Thingiverse	Word-of-mouth	10		N/a	Hobbyist	Not a student	Not an educator
2022-02-26 06:06:46	Slightly familiar	Somewhat familiar	Agree	Printed one of the compliant mechanisms models on Thingiverse, Inspired you to think differently about design, Designed your own compliant mechanism, Read compliant mechanism research articles				3D printed motor-2-load coupler	Professional	Not a student	Not an educator
2022-02-26 06:10:01	Not at all familiar	Slightly familiar	Agree	Printed one of the compliant mechanisms models on Thingiverse, Inspired you to think differently about design, Taught your friends or family about compliant mechanisms, Introduced someone else to compliant mechanisms	Word-of-mouth	10			Hobbyist	Not a student	Not an educator
2022-02-26 06:31:18	Slightly familiar	Somewhat familiar	Neutral	Printed one of the compliant mechanisms models on Thingiverse	Work presentation		Journal or conference Articles about compliant mechanisms		Professional	Graduate School	Not an educator
2022-02-26 07:15:46	Slightly familiar	Somewhat familiar	Agree	Printed one of the compliant mechanisms models on Thingiverse, Inspired you to think differently about design, Used compliant mechanism models as a teaching or demonstration tool, Taught your friends or family about compliant mechanisms, Introduced someone else to compliant mechanisms, Read compliant mechanism research articles	Word-of-mouth	6	Taken a Compliant Mechanisms course		Student	Graduate School	Not an educator
2022-02-26 07:16:25	Not at all familiar	Slightly familiar	Disagree	Printed one of the compliant mechanisms models on Thingiverse, Used compliant mechanisms in a personal DIY project					Hobbyist	Not a student	Not an educator
2022-02-26 07:25:14	Somewhat familiar	Very familiar	Agree	Printed one of the compliant mechanisms models on Thingiverse, Inspired you to think differently about design, Designed your own compliant mechanism, Taught your friends or family about compliant mechanisms, Introduced someone else to compliant mechanisms, Made my final thesis of my bachelor about a compliant mechanism	Student presentation, Word-of-mouth	20	Journal or conference Articles about compliant mechanisms	My final thesis tried to create an compliant alternative to vise pliers (with a lock mechanism)	Professional		Not an educator
2022-02-26 07:26:28	Slightly familiar	Somewhat familiar	Agree	Printed one of the compliant mechanisms models on Thingiverse, Inspired you to think differently about design, Taught your friends or family about compliant mechanisms, Introduced someone else to compliant mechanisms, Read compliant mechanism research articles	Work presentation, Word-of-mouth	10			Professional	Not a student	Not an educator
2022-02-26 09:07:08	Slightly familiar	Very familiar	Strongly Agree	Inspired you to think differently about design, Designed your own compliant mechanism, Taught your friends or family about compliant mechanisms, Posted about compliant mechanisms on social media or the internet, Used compliant mechanisms in a personal DIY project	Social media post, Word-of-mouth	2899	"Handbook of Compliant Mechanisms" book, Taken a Compliant Mechanisms course	I designed a screw sorter that uses only flexures for assembly. This was my first mechanism that used flexures aside from a few previous snap lids. https://twitter.com/amoose136/status/1366475327577468932?s=20&t=lQ6CTj2KrEzyrmF9XTZMvA	Professional	Not a student	Makerspace or lab advisor
2022-02-26 09:43:46	Not at all familiar	Somewhat familiar	Strongly Agree	Printed one of the compliant mechanisms models on Thingiverse, Inspired you to think differently about design, Taught your friends or family about compliant mechanisms, Introduced someone else to compliant mechanisms, Read compliant mechanism research articles, tried to design a product with a compliant mechanism	Word-of-mouth	6	"Handbook of Compliant Mechanisms" book, Journal or conference Articles about compliant mechanisms, youtube videos and lectures		Student	College	Not an educator
2022-02-26 10:34:39	Slightly familiar	Very familiar	Strongly Agree	Printed one of the compliant mechanisms models on Thingiverse, Inspired you to think differently about design, Taught your friends or family about compliant mechanisms, Posted about compliant mechanisms on social media or the internet, Introduced someone else to compliant mechanisms, Read compliant mechanism research articles	Social media post, Word-of-mouth	10	Google search for additional information and designs		Professional	Not a student but always eager to learn	no
2022-02-26 13:40:50	Not at all familiar	Somewhat familiar	Agree	Printed one of the compliant mechanisms models on Thingiverse, Inspired you to think differently about design, Used compliant mechanism models as a teaching or demonstration tool, Introduced someone else to compliant mechanisms	Student presentation, Word-of-mouth	10			Professional	Not a student	Not an educator
2022-02-26 15:18:29	Very familiar	Somewhat familiar	Strongly Agree	Printed one of the compliant mechanisms models on Thingiverse, Inspired you to think differently about design, Used compliant mechanism models as a teaching or demonstration tool, Designed your own compliant mechanism, Taught your friends or family about compliant mechanisms, Posted about compliant mechanisms on social media or the internet, Introduced someone else to compliant mechanisms, Read c…	Social media post, Work presentation, Word-of-mouth	30	"Handbook of Compliant Mechanisms" book	i designed a statically balanced compliant 2 DOF stage	Professional	Graduate School	Not an educator
2022-02-26 15:26:03	Not at all familiar	Somewhat familiar	Agree	Printed one of the compliant mechanisms models on Thingiverse, Inspired you to think differently about design, Designed your own compliant mechanism, Taught your friends or family about compliant mechanisms, Posted about compliant mechanisms on social media or the internet, Introduced someone else to compliant mechanisms	Social media post, Word-of-mouth	10			Hobbyist	Not a student	Not an educator
2022-02-26 16:21:26	Slightly familiar	Somewhat familiar	Agree	Printed one of the compliant mechanisms models on Thingiverse, Taught your friends or family about compliant mechanisms, Introduced someone else to compliant mechanisms, Read compliant mechanism research articles		5	Searched for online articles, Searched for other Youtube videos or social media posts		Hobbyist	Not a student	Not an educator
2022-02-26 16:36:57	Very familiar	Very familiar	Strongly Agree	Printed one of the compliant mechanisms models on Thingiverse, Inspired you to think differently about design, Used compliant mechanism models as a teaching or demonstration tool, Designed your own compliant mechanism, Modified/replaced existing parts with a compliant mechanism, Taught your friends or family about compliant mechanisms, Posted about compliant mechanisms on social media or the inte…	Social media post, Student presentation, Work presentation, Word-of-mouth		Journal or conference Articles about compliant mechanisms, Online lectures, Searched for online articles, Searched for other Youtube videos or social media posts		Professional	Graduate School	Makerspace or lab advisor
2022-02-26 17:38:40	Not at all familiar	Somewhat familiar	Strongly Agree	Inspired you to think differently about design, Taught your friends or family about compliant mechanisms, Introduced someone else to compliant mechanisms	Word-of-mouth	5	Searched for online articles, Searched for other Youtube videos or social media posts		Professional	College	Not an educator
2022-02-26 22:33:26	Not at all familiar	Somewhat familiar	Agree	Printed one of the compliant mechanisms models on Thingiverse, Inspired you to think differently about design, Introduced someone else to compliant mechanisms	Word-of-mouth	4			Hobbyist	Not a student	Not an educator
2022-02-26 23:26:16	Not at all familiar	Slightly familiar	Agree	Printed one of the compliant mechanisms models on Thingiverse, Inspired you to think differently about design, Taught your friends or family about compliant mechanisms, Introduced someone else to compliant mechanisms	Word-of-mouth	5	Searched for other Youtube videos or social media posts		Hobbyist	High school	Not an educator
2022-02-27 00:25:21	Somewhat familiar	Somewhat familiar	Strongly Agree	Printed one of the compliant mechanisms models on Thingiverse, Inspired you to think differently about design, Designed your own compliant mechanism, Taught your friends or family about compliant mechanisms, Introduced someone else to compliant mechanisms, Read compliant mechanism research articles, Used compliant mechanisms in a personal DIY project, Used compliant mechanisms for a student proje…	Work presentation, Word-of-mouth	10	"Compliant Mechanisms" textbook, "Handbook of Compliant Mechanisms" book, Journal or conference Articles about compliant mechanisms, Searched for online articles	I've designed a bistable mechanism that engage and disengage gear transmission. In addition, I've designed a baby safety lock for a cabinet.will send videos in coming days	Professional	Not a student	Not an educator
2022-02-27 04:09:52	Somewhat familiar	Very familiar	Agree	Printed one of the compliant mechanisms models on Thingiverse, Inspired you to think differently about design, Taught your friends or family about compliant mechanisms, Introduced someone else to compliant mechanisms, Read compliant mechanism research articles, Used compliant mechanisms in a personal DIY project	Word-of-mouth	20	Searched for online articles, Searched for other Youtube videos or social media posts		Hobbyist	Not a student	Not an educator
2022-02-27 07:56:16	Slightly familiar	Somewhat familiar	Agree	Printed one of the compliant mechanisms models on Thingiverse, Inspired you to think differently about design, Used compliant mechanism models as a teaching or demonstration tool, Taught your friends or family about compliant mechanisms, Introduced someone else to compliant mechanisms, Read compliant mechanism research articles	Class lecture, Word-of-mouth	100	Journal or conference Articles about compliant mechanisms, Online lectures, Searched for online articles, Searched for other Youtube videos or social media posts		Professional	Not a student	College
2022-02-27 08:06:50	Somewhat familiar	Very familiar	Strongly Agree	Printed one of the compliant mechanisms models on Thingiverse, Inspired you to think differently about design, Designed your own compliant mechanism, Taught your friends or family about compliant mechanisms, Introduced someone else to compliant mechanisms, Used compliant mechanisms in a personal DIY project	Word-of-mouth	10	Searched for online articles, Searched for other Youtube videos or social media posts	I tried to desig clamp using complient mechanism	Student	College
2022-02-27 08:51:47	Not at all familiar	Somewhat familiar	Agree	Printed one of the compliant mechanisms models on Thingiverse, Inspired you to think differently about design, Taught your friends or family about compliant mechanisms	Word-of-mouth				Student	College	Not an educator
2022-02-27 08:58:38	Not at all familiar	Somewhat familiar	Agree	Printed one of the compliant mechanisms models on Thingiverse, Inspired you to think differently about design, Designed your own compliant mechanism, Taught your friends or family about compliant mechanisms, Introduced someone else to compliant mechanisms, Read compliant mechanism research articles, Used compliant mechanisms in a personal DIY project	Word-of-mouth	10	Searched for online articles, Searched for other Youtube videos or social media posts	Morse code paddle keyer (incomplete)	Professional	College	Not an educator
2022-02-27 09:13:55	Somewhat familiar	Somewhat familiar	Strongly Agree	Inspired you to think differently about design, Designed your own compliant mechanism, Modified/replaced existing parts with a compliant mechanism, Taught your friends or family about compliant mechanisms, Read compliant mechanism research articles	Word-of-mouth		Searched for other Youtube videos or social media posts		Professional	High school	Not an educator
2022-02-27 10:47:52	Slightly familiar	Somewhat familiar	Neutral	Printed one of the compliant mechanisms models on Thingiverse, Used compliant mechanism models as a teaching or demonstration tool, Taught your friends or family about compliant mechanisms, Introduced someone else to compliant mechanisms	Word-of-mouth	10	Searched for other Youtube videos or social media posts		Professional	Not a student	Not an educator
2022-02-27 15:37:55	Slightly familiar	Very familiar	Strongly Agree	Printed one of the compliant mechanisms models on Thingiverse, Inspired you to think differently about design, Designed your own compliant mechanism, Modified/replaced existing parts with a compliant mechanism, Introduced someone else to compliant mechanisms, Created a design project for students, Read compliant mechanism research articles, Used compliant mechanisms in a personal DIY project	Class lecture, Student presentation, Word-of-mouth		Searched for online articles, Searched for other Youtube videos or social media posts		Hobbyist	Not a student	Not an educator
2022-02-27 16:17:16	Not at all familiar	Somewhat familiar	Strongly Agree	Printed one of the compliant mechanisms models on Thingiverse, Inspired you to think differently about design, Taught your friends or family about compliant mechanisms, Introduced someone else to compliant mechanisms, Read compliant mechanism research articles	Social media post		"Compliant Mechanisms" textbook, Journal or conference Articles about compliant mechanisms		Hobbyist	Not a student	Not an educator
2022-02-27 17:33:40	Not at all familiar	Somewhat familiar	Agree	Printed one of the compliant mechanisms models on Thingiverse, Inspired you to think differently about design, Introduced someone else to compliant mechanisms		5			Educator	Not a student	Makerspace or lab advisor
2022-02-28 01:11:07	Slightly familiar	Very familiar	Agree	Printed one of the compliant mechanisms models on Thingiverse, Inspired you to think differently about design, Used compliant mechanism models as a teaching or demonstration tool, Modified/replaced existing parts with a compliant mechanism, Introduced someone else to compliant mechanisms, Read compliant mechanism research articles, Used compliant mechanisms in a personal DIY project	Work presentation, Word-of-mouth	12	Searched for online articles		Professional	Not a student	Not an educator
2022-02-28 01:35:17	Not at all familiar	Somewhat familiar	Agree	Printed one of the compliant mechanisms models on Thingiverse, Inspired you to think differently about design, Posted about compliant mechanisms on social media or the internet, Introduced someone else to compliant mechanisms	Social media post, Word-of-mouth	10	Searched for online articles, Searched for other Youtube videos or social media posts		Student	College	Not an educator
2022-02-28 02:01:18	Not at all familiar	Very familiar	Strongly Agree	Printed one of the compliant mechanisms models on Thingiverse, Taught your friends or family about compliant mechanisms, Introduced someone else to compliant mechanisms	Student presentation, Word-of-mouth	15	Searched for other Youtube videos or social media posts		Educator	Not a student	Middle School
2022-02-28 02:19:39	Not at all familiar	Somewhat familiar	Strongly Agree	Printed one of the compliant mechanisms models on Thingiverse, Inspired you to think differently about design, Taught your friends or family about compliant mechanisms, Introduced someone else to compliant mechanisms			Searched for online articles, Searched for other Youtube videos or social media posts		Educator	I finished my Ph.D.	Graduate School
2022-02-28 09:07:16	Slightly familiar	Very familiar	Agree	Printed one of the compliant mechanisms models on Thingiverse, Inspired you to think differently about design, Designed your own compliant mechanism, Taught your friends or family about compliant mechanisms, Introduced someone else to compliant mechanisms, Read compliant mechanism research articles, Used compliant mechanisms in a personal DIY project, Used compliant mechanisms for a student proje…	Word-of-mouth	12	Searched for other Youtube videos or social media posts	Just a little switch and a fidget	Student	High school	Not an educator
2022-02-28 09:31:27	Not at all familiar	Somewhat familiar	Neutral	Printed one of the compliant mechanisms models on Thingiverse, Inspired you to think differently about design, Taught your friends or family about compliant mechanisms, Introduced someone else to compliant mechanisms	Word-of-mouth	5			Hobbyist	Not a student	Not an educator
2022-02-28 14:46:52	Not at all familiar	Very familiar	Agree	Printed one of the compliant mechanisms models on Thingiverse, Used compliant mechanism models as a teaching or demonstration tool, Posted about compliant mechanisms on social media or the internet, Introduced someone else to compliant mechanisms	Social media post, Word-of-mouth	50	Searched for other Youtube videos or social media posts		Educator	Not a student	Makerspace or lab advisor
2022-02-28 19:37:00	Slightly familiar	Somewhat familiar	Agree	Printed one of the compliant mechanisms models on Thingiverse, Inspired you to think differently about design, Introduced someone else to compliant mechanisms, Read compliant mechanism research articles, Used compliant mechanisms in a personal DIY project	Word-of-mouth	3	Journal or conference Articles about compliant mechanisms, Searched for online articles	A feature in a camera tripod shoe replacement part.	Hobbyist
2022-03-01 00:17:16	Slightly familiar	Slightly familiar	Agree	Inspired you to think differently about design, Used compliant mechanism models as a teaching or demonstration tool, Modified/replaced existing parts with a compliant mechanism, Taught your friends or family about compliant mechanisms, Introduced someone else to compliant mechanisms, Implemented compliant mechanisms into a product design that is now on the market, Used compliant mechanisms in a p…	Word-of-mouth	20		unfortunately I'm restricted via my NDA. Let's just say my company now uses compliant mechanisms combined with piezoelectric elements to manipulate mirrors used in EUV-Lithography	Professional	Not a student	Not an educator
2022-03-01 04:53:39	Not at all familiar	Somewhat familiar	Agree	Printed one of the compliant mechanisms models on Thingiverse, Inspired you to think differently about design, Read compliant mechanism research articles, Used compliant mechanisms in a personal DIY project	Word-of-mouth	2	Searched for online articles, Searched for other Youtube videos or social media posts	Only simple toiletry bag clip	Professional	Not a student	Not an educator
2022-03-01 04:56:11	Slightly familiar	Somewhat familiar	Strongly Agree	Printed one of the compliant mechanisms models on Thingiverse, Inspired you to think differently about design, Used compliant mechanism models as a teaching or demonstration tool, Introduced someone else to compliant mechanisms, Read compliant mechanism research articles	Class lecture	80	"Compliant Mechanisms" textbook, "Handbook of Compliant Mechanisms" book, Searched for online articles	Not yet	Educator	Not a student	Graduate School
2022-03-02 16:04:41	Not at all familiar	Somewhat familiar	Strongly Agree	Printed one of the compliant mechanisms models on Thingiverse, Inspired you to think differently about design, Modified/replaced existing parts with a compliant mechanism, Introduced someone else to compliant mechanisms, Read compliant mechanism research articles, Used compliant mechanisms in a personal DIY project	Word-of-mouth	20	Online lectures, Searched for other Youtube videos or social media posts		Hobbyist	Not a student	Not an educator
2022-03-02 16:07:16	Not at all familiar	Somewhat familiar	Agree	Printed one of the compliant mechanisms models on Thingiverse, Inspired you to think differently about design, Designed your own compliant mechanism, Introduced someone else to compliant mechanisms, Used compliant mechanisms in a personal DIY project	Word-of-mouth	2	Searched for other Youtube videos or social media posts	Made a 3d printable stand that folds up from sheet to 3d	Student, Hobbyist	High school	Not an educator
2022-03-02 16:12:19	Not at all familiar	Slightly familiar	Agree	Printed one of the compliant mechanisms models on Thingiverse, Inspired you to think differently about design, Modified/replaced existing parts with a compliant mechanism, Used compliant mechanisms in a personal DIY project	Word-of-mouth	4	Searched for other Youtube videos or social media posts		Hobbyist	Not a student	Not an educator
2022-03-02 18:25:57	Not at all familiar	Somewhat familiar	Strongly Agree	Inspired you to think differently about design	None of the above		None of the above	I designed a DIY cofee capsule dispenser that is mostly 3d printed and for that I designed a spring as part of the mechanism that releases the capsules, but as I'm not an engineer, I had to do a lot of trials and errors until I've got the perfect force from the spring and found the best plastic for this application. I just don't know if I can call that a compliant mechanism...	Hobbyist	Not a student	Not an educator
2022-03-03 00:07:52	Slightly familiar	Somewhat familiar	Agree	Printed one of the compliant mechanisms models on Thingiverse, Inspired you to think differently about design, Used compliant mechanism models as a teaching or demonstration tool, Introduced someone else to compliant mechanisms	Class lecture, Word-of-mouth	25	"Compliant Mechanisms" textbook		Educator, Hobbyist	Graduate School	College
2022-03-03 00:30:47	Slightly familiar	Somewhat familiar	Agree	Printed one of the compliant mechanisms models on Thingiverse, Inspired you to think differently about design, Introduced someone else to compliant mechanisms, Read compliant mechanism research articles	Word-of-mouth	5	Journal or conference Articles about compliant mechanisms, Searched for online articles, Searched for other Youtube videos or social media posts		Educator, Professional	Not a student	College
2022-03-03 00:32:53	Slightly familiar	Very familiar	Agree	Printed one of the compliant mechanisms models on Thingiverse, Inspired you to think differently about design, Designed your own compliant mechanism, Modified/replaced existing parts with a compliant mechanism, Introduced someone else to compliant mechanisms, Implemented compliant mechanisms into a product design that is now on the market, Used compliant mechanisms in a personal DIY project	Work presentation, Word-of-mouth	20	Searched for online articles, Searched for other Youtube videos or social media posts	Utilised compliant mechanisms to reduce assembly complexity and meet packaging requirements	Hobbyist, Professional	Not a student	Not an educator
2022-03-03 00:43:36	Not at all familiar	Somewhat familiar	Agree	Printed one of the compliant mechanisms models on Thingiverse, Designed your own compliant mechanism, Taught your friends or family about compliant mechanisms, Read compliant mechanism research articles	Work presentation, Word-of-mouth	200	Searched for online articles, Searched for other Youtube videos or social media posts	https://www.prusaprinters.org/prints/37093-ortho-planar-spring	Hobbyist, Professional engineer or designer	Not a student	Not an educator
2022-03-03 01:23:46	Very familiar	Very familiar	Strongly Agree	Inspired you to think differently about design, Designed your own compliant mechanism, Taught your friends or family about compliant mechanisms, Read compliant mechanism research articles, Used compliant mechanisms in a personal DIY project	Word-of-mouth	3	Journal or conference Articles about compliant mechanisms, Searched for online articles, Searched for other Youtube videos or social media posts	I designed several iterations of pliers used for application of strain gauges inside a . However, the compliant ones did not work well - considering the time pressure and low-tech approach, a conventional design worked much better. Project description (no details on the compliant design of pliers): http://home.zcu.cz/~jheczko/pt.pdf	Professional engineer or designer	Not a student	Not an educator
2022-03-03 06:24:31	Not at all familiar	Somewhat familiar	Agree	Printed one of the compliant mechanisms models on Thingiverse, Inspired you to think differently about design, Modified/replaced existing parts with a compliant mechanism	Word-of-mouth		None of the above		Hobbyist	Not a student	Not an educator
2022-03-03 10:13:10	Somewhat familiar	Very familiar	Agree	Printed one of the compliant mechanisms models on Thingiverse, Inspired you to think differently about design, Used compliant mechanism models as a teaching or demonstration tool, Designed your own compliant mechanism, Modified/replaced existing parts with a compliant mechanism, Posted about compliant mechanisms on social media or the internet, Introduced someone else to compliant mechanisms, Rea…	Social media post, Word-of-mouth		"Compliant Mechanisms" textbook, "Handbook of Compliant Mechanisms" book, Searched for online articles, Searched for other Youtube videos or social media posts		Professional engineer or designer	Not a student	Not an educator
2022-03-03 10:14:54	Somewhat familiar	Very familiar	Agree	Printed one of the compliant mechanisms models on Thingiverse, Inspired you to think differently about design, Used compliant mechanism models as a teaching or demonstration tool, Read compliant mechanism research articles, Used compliant mechanisms in a personal DIY project, Used compliant mechanisms for a student project	Student presentation	7	Searched for online articles, Searched for other Youtube videos or social media posts		Student, Hobbyist	High school	Not an educator
2022-03-03 10:29:20	Very familiar	Very familiar	Strongly Agree	Printed one of the compliant mechanisms models on Thingiverse, Inspired you to think differently about design, Designed your own compliant mechanism, Modified/replaced existing parts with a compliant mechanism, Taught your friends or family about compliant mechanisms, Introduced someone else to compliant mechanisms		1	Searched for other Youtube videos or social media posts		Student, Hobbyist	High school
2022-03-03 10:30:12	Not at all familiar	Slightly familiar	Agree	Printed one of the compliant mechanisms models on Thingiverse, Inspired you to think differently about design, Taught your friends or family about compliant mechanisms	Word-of-mouth	3	Searched for other Youtube videos or social media posts		Professional engineer or designer	Not a student	Not an educator
2022-03-03 10:33:45	Somewhat familiar	Somewhat familiar	Agree	Inspired you to think differently about design, Designed your own compliant mechanism, Read compliant mechanism research articles	None of the above	0	None of the above	Replaced some springs in prototype robots with compliant mechanisms.	Hobbyist	Not a student	Not an educator
2022-03-03 11:00:11	Not at all familiar	Somewhat familiar	Agree	Printed one of the compliant mechanisms models on Thingiverse, Inspired you to think differently about design, Designed your own compliant mechanism, Used compliant mechanisms in a personal DIY project	None of the above		Searched for other Youtube videos or social media posts	Nothing significant, but experimented with new hinge ideas.	Hobbyist	Not a student	Not an educator
2022-03-03 11:04:03	Slightly familiar	Somewhat familiar	Neutral	Printed one of the compliant mechanisms models on Thingiverse, Taught your friends or family about compliant mechanisms, Introduced someone else to compliant mechanisms, Read compliant mechanism research articles	Word-of-mouth	10	Searched for other Youtube videos or social media posts		Educator, Hobbyist, Professional engineer or designer	Not a student	Makerspace or lab advisor
2022-03-03 11:55:16	Not at all familiar	Somewhat familiar	Agree	Printed one of the compliant mechanisms models on Thingiverse, Inspired you to think differently about design, Used compliant mechanism models as a teaching or demonstration tool, Taught your friends or family about compliant mechanisms, Introduced someone else to compliant mechanisms	Student presentation	20	Online lectures, Searched for other Youtube videos or social media posts		Educator	Not a student	High school
2022-03-03 12:09:29	Slightly familiar	Slightly familiar	Agree	Printed one of the compliant mechanisms models on Thingiverse, Inspired you to think differently about design, Designed your own compliant mechanism	Word-of-mouth		Online lectures, Searched for online articles, Searched for other Youtube videos or social media posts		Hobbyist	Not a student	Not an educator
2022-03-03 14:51:21	Not at all familiar	Somewhat familiar	Agree	Inspired you to think differently about design, Taught your friends or family about compliant mechanisms, Introduced someone else to compliant mechanisms	Word-of-mouth	3	None of the above		Hobbyist	Not a student	Not an educator
2022-03-03 16:30:57	Not at all familiar	Somewhat familiar	Agree	Printed one of the compliant mechanisms models on Thingiverse, Read compliant mechanism research articles	Word-of-mouth	1	Searched for online articles, Searched for other Youtube videos or social media posts		Hobbyist, Professional engineer or designer	Not a student	Makerspace or lab advisor
2022-03-03 17:05:36	Slightly familiar	Somewhat familiar	Agree	Printed one of the compliant mechanisms models on Thingiverse, Inspired you to think differently about design, Taught your friends or family about compliant mechanisms, Introduced someone else to compliant mechanisms	Word-of-mouth	10	Searched for online articles, Searched for other Youtube videos or social media posts		Professional engineer or designer	Not a student	Not an educator
2022-03-03 18:26:18	Slightly familiar	Very familiar	Agree	Printed one of the compliant mechanisms models on Thingiverse, Inspired you to think differently about design, Used compliant mechanism models as a teaching or demonstration tool, Designed your own compliant mechanism, Modified/replaced existing parts with a compliant mechanism, Taught your friends or family about compliant mechanisms, Introduced someone else to compliant mechanisms, Read complia…	Work presentation, Word-of-mouth		"Compliant Mechanisms" textbook, "Handbook of Compliant Mechanisms" book, Journal or conference Articles about compliant mechanisms, Online lectures, Searched for online articles, Searched for other Youtube videos or social media posts		Professional engineer or designer	Not a student	Not an educator
2022-03-03 20:16:10	Somewhat familiar	Very familiar	Agree	Printed one of the compliant mechanisms models on Thingiverse, Taught your friends or family about compliant mechanisms, Introduced someone else to compliant mechanisms, Read compliant mechanism research articles	Word-of-mouth	5	Searched for other Youtube videos or social media posts		Professional engineer or designer
2022-03-03 22:18:21	Not at all familiar	Somewhat familiar	Strongly Agree	Inspired you to think differently about design, Designed your own compliant mechanism	None of the above		Searched for online articles, Searched for other Youtube videos or social media posts		Professional engineer or designer	Not a student	Not an educator
2022-03-04 00:02:12	Not at all familiar	Somewhat familiar	Agree	Printed one of the compliant mechanisms models on Thingiverse, Inspired you to think differently about design, Taught your friends or family about compliant mechanisms, Posted about compliant mechanisms on social media or the internet, Introduced someone else to compliant mechanisms	Social media post		Searched for other Youtube videos or social media posts		Educator, Hobbyist, Professional engineer or designer		College
2022-03-04 02:14:05	Not at all familiar	Somewhat familiar	Agree	Inspired you to think differently about design, Taught your friends or family about compliant mechanisms, Introduced someone else to compliant mechanisms	Word-of-mouth	5	Searched for other Youtube videos or social media posts		Student, Professional engineer or designer	Graduate School	Not an educator
2022-03-04 05:03:12	Slightly familiar	Somewhat familiar	Agree	Inspired you to think differently about design, Designed your own compliant mechanism, Modified/replaced existing parts with a compliant mechanism, Introduced someone else to compliant mechanisms, Used compliant mechanisms in a personal DIY project	Work presentation, Word-of-mouth	5	Searched for online articles, Searched for other Youtube videos or social media posts		Hobbyist	Not a student	Not an educator
2022-03-04 07:22:29	Slightly familiar	Very familiar	Strongly Agree	Printed one of the compliant mechanisms models on Thingiverse, Inspired you to think differently about design, Designed your own compliant mechanism, Taught your friends or family about compliant mechanisms, Read compliant mechanism research articles	Word-of-mouth	6	"Handbook of Compliant Mechanisms" book, Searched for online articles, Searched for other Youtube videos or social media posts		Professional engineer or designer	Not a student	Not an educator
2022-03-04 07:49:01	Slightly familiar	Very familiar	Agree	Printed one of the compliant mechanisms models on Thingiverse, Inspired you to think differently about design, Designed your own compliant mechanism, Modified/replaced existing parts with a compliant mechanism, Taught your friends or family about compliant mechanisms, Introduced someone else to compliant mechanisms, Read compliant mechanism research articles, Used compliant mechanisms in a person…	Word-of-mouth	10	Searched for online articles, Searched for other Youtube videos or social media posts	compliant mechanism that connects two bearing together (for easy assembly)	Hobbyist, Professional engineer or designer	Not a student	Not an educator
2022-03-04 15:05:37	Somewhat familiar	Somewhat familiar	Strongly Agree	Inspired you to think differently about design, Taught your friends or family about compliant mechanisms, Introduced someone else to compliant mechanisms	Word-of-mouth	5	Searched for online articles, Searched for other Youtube videos or social media posts		Student, Professional engineer or designer	Graduate School	Not an educator
2022-03-07 00:35:48	Not at all familiar	Somewhat familiar	Strongly Agree	Printed one of the compliant mechanisms models on Thingiverse, Inspired you to think differently about design, Designed your own compliant mechanism, Used compliant mechanisms for a student project	Student presentation		None of the above		Student	College
2022-03-07 02:55:09	Slightly familiar	Very familiar	Agree	Printed one of the compliant mechanisms models on Thingiverse, Inspired you to think differently about design, Used compliant mechanism models as a teaching or demonstration tool, Taught your friends or family about compliant mechanisms, Introduced someone else to compliant mechanisms, Used compliant mechanisms in a personal DIY project	Work presentation, Word-of-mouth	20	Searched for online articles, Searched for other Youtube videos or social media posts		Hobbyist, Professional engineer or designer	Not a student	Not an educator
2022-03-12 09:27:45	Slightly familiar	Very familiar	Strongly Agree	Taught your friends or family about compliant mechanisms, Introduced someone else to compliant mechanisms, Used compliant mechanisms in a personal DIY project	Social media post, Word-of-mouth	25	Online lectures, Searched for online articles, Searched for other Youtube videos or social media posts		Student, Hobbyist	College	Not an educator
2022-03-17 13:31:58	Not at all familiar	Somewhat familiar	Agree	Printed one of the compliant mechanisms models on Thingiverse, Inspired you to think differently about design, Used compliant mechanism models as a teaching or demonstration tool	None of the above	0	Searched for other Youtube videos or social media posts	not yet	Hobbyist	Not a student	Not an educator
2022-03-24 04:07:36	Not at all familiar	Very familiar	Agree	Printed one of the compliant mechanisms models on Thingiverse, Inspired you to think differently about design, Used compliant mechanism models as a teaching or demonstration tool, Taught your friends or family about compliant mechanisms, Introduced someone else to compliant mechanisms	None of the above		Searched for online articles		Hobbyist	Not a student	Not an educator
2022-03-24 04:55:23	Somewhat familiar	Somewhat familiar	Agree	Printed one of the compliant mechanisms models on Thingiverse, Inspired you to think differently about design, Taught your friends or family about compliant mechanisms, Introduced someone else to compliant mechanisms	Word-of-mouth	5	Searched for other Youtube videos or social media posts, googled for compliant mechanism examples and info		Hobbyist	Not a student	Not an educator
2022-03-28 05:36:39	Not at all familiar	Slightly familiar	Agree	Printed one of the compliant mechanisms models on Thingiverse, Inspired you to think differently about design, Taught your friends or family about compliant mechanisms	Word-of-mouth	20	None of the above	I did not	Student, Hobbyist	College	Middle school
2022-04-15 12:36:00	Not at all familiar	Somewhat familiar	Agree	Inspired you to think differently about design, Taught your friends or family about compliant mechanisms, Posted about compliant mechanisms on social media or the internet, Introduced someone else to compliant mechanisms, Read compliant mechanism research articles	Social media post, Word-of-mouth		Searched for online articles, Searched for other Youtube videos or social media posts		Hobbyist	Not a student	Not an educator
2022-07-11 10:13:06	Not at all familiar	Slightly familiar	Agree	None of the above	None of the above	0	None of the above		Professional engineer or designer	Not a student	Not an educator
2023-07-05 02:33:46	Not at all familiar	Slightly familiar	Agree	Printed one of the compliant mechanisms models on Thingiverse, Taught your friends or family about compliant mechanisms, Introduced someone else to compliant mechanisms	Word-of-mouth	5	None of the above		Professional engineer or designer	Not a student	Not an educator

## Sheet: Best Define
Filled Out		Hobbyist	Student	Educator	Professional
	1st Survey	0.4607	0.3712	0.0472	0.119	0.9981
136	2nd Survey	0.448529	0.176471	0.117647	0.389706	1.13235

## Sheet: familiarity
Total Responces	136		Not at all familiar	Slightly familiar	Somewhat familiar	Very familiar
		Two years earlier	-0.507353	0.338235	0.125	0.0294118
		Current	0	0.0808824	0.632353	0.286765
						0.919118
		1117
		116	0.10385
		96	0.0859445
			Neutral	Disagree	Strongly Disagree	Neutral	Agree	Strongly Agree
	136	All	-0.0294118	-0.00735294	-0.00735294	0.0294118	0.647059	0.279412	1
	24	Student	0	0	0	0	0.583333	0.416667	1
	16	Educator	-0.03125	0	0	0.03125	0.625	0.3125	1
	53	Professional	-0.0283019	0	0	0.0283019	0.679245	0.264151	1
	61	Hobbyist	-0.0491803	-0.0163934	-0.0163934	0.0491803	0.672131	0.196721	1

## Sheet: What have you done
							12	10	33	35
				136	71		24	16	53	61
				All	Responces 66 on	ALL (Unbiased)	*Student*	*Educator*	*Professional*	*Hobbyist*
Printed one of the CMs models on Thingiverse	Printed one of the compliant mechanisms models on Thingiverse	*Printed one of the compliant mechanisms models on Thingiverse*	112	0.823529	0.816901	0.823529	0.875	0.9375	0.811321	0.786885
Inspired you to think differently about design	Inspired you to think differently about design	*Inspired you to think differently about design*	112	0.823529	0.859155	0.823529	0.958333	0.75	0.811321	0.770492
Introduced someone else to CMs	Introduced someone else to compliant mechanisms	*Introduced someone else to compliant mechanisms*	96	0.705882	0.732394	0.705882	0.75	0.9375	0.735849	0.622951
Taught your friends or family about CMs	Taught your friends or family about compliant mechanisms	*Taught your friends or family about compliant mechanisms*	79	0.580882	0.605634	0.580882	0.708333	0.5625	0.698113	0.459016
Read CM research articles	Read compliant mechanism research articles	*Read compliant mechanism research articles*	60	0.441176	0.422535	0.441176	0.416667	0.375	0.584906	0.327869
Used CMs in a personal DIY project	Used compliant mechanisms in a personal DIY project	*Used compliant mechanisms in a personal DIY project*	52	0.382353	0.338028	0.382353	0.458333	0.125	0.358491	0.42623
Designed your own CM	Designed your own compliant mechanism	*Designed your own compliant mechanism*	49	0.360294	0.338028	0.360294	0.375	0.0625	0.433962	0.344262
Used CM models as a teaching or demonstration tool	Used compliant mechanism models as a teaching or demonstration tool	*Used compliant mechanism models as a teaching or demonstration tool*	33	0.242647	0.239437	0.242647	0.25	0.625	0.264151	0.0983607
Modified/replaced existing parts with a CM	Modified/replaced existing parts with a compliant mechanism	*Modified/replaced existing parts with a compliant mechanism*	29	0.213235	0.197183	0.213235	0.208333	0.1875	0.207547	0.213115
Posted about CMs on social media or the internet	Posted about compliant mechanisms on social media or the internet	*Posted about compliant mechanisms on social media or the internet*	19	0.139706	0.126761	0.139706	0.0833333	0.25	0.150943	0.114754
Used CMs for a student project	Used compliant mechanisms for a student project	*Used compliant mechanisms for a student project*	5		0.0704225	0.0704225	0.25	0	0.0606061	0.0285714
Created a CM design project for students	Created a design project for students	*Created a design project for students*	7	0.0514706	0.0140845	0.0514706	0	0.1875	0.0566038	0.0163934
Implemented CMs into a product design that is now on the market	Implemented compliant mechanisms into a product design that is now on the market	*Implemented compliant mechanisms into a product design that is now on the market*	2	0.0147059	0.028169	0.0147059	0	0	0.0377358	0.0163934
None of the above	None of the above	*None of the above*	1	0.00735294			0	0	0.0188679	0
				136	71		69	46	17	4
				All	AA responces 66 on	ALL (Unbiased)	Not at all Familiar	Slightly Familiar	Somewhat familiar	Very familiar
Printed one of the CMs models on Thingiverse	Printed one of the compliant mechanisms models on Thingiverse	*Printed one of the compliant mechanisms models on Thingiverse*	112	0.823529	0.816901	0.823529	0.811594	0.847826	0.823529	0.75
Inspired you to think differently about design	Inspired you to think differently about design	*Inspired you to think differently about design*	112	0.823529	0.859155	0.823529	0.797101	0.804348	0.941176	1
Introduced someone else to CMs	Introduced someone else to compliant mechanisms	*Introduced someone else to compliant mechanisms*	96	0.705882	0.732394	0.705882	0.695652	0.73913	0.647059	0.75
Taught your friends or family about CMs	Taught your friends or family about compliant mechanisms	*Taught your friends or family about compliant mechanisms*	79	0.580882	0.605634	0.580882	0.550725	0.586957	0.588235	1
Read CM research articles	Read compliant mechanism research articles	*Read compliant mechanism research articles*	60	0.441176	0.422535	0.441176	0.391304	0.456522	0.529412	0.75
Used CMs in a personal DIY project	Used compliant mechanisms in a personal DIY project	*Used compliant mechanisms in a personal DIY project*	52	0.382353	0.338028	0.382353	0.246377	0.521739	0.529412	0.5
Designed your own CM	Designed your own compliant mechanism	*Designed your own compliant mechanism*	49	0.360294	0.338028	0.360294	0.202899	0.434783	0.647059	1
Used CM models as a teaching or demonstration tool	Used compliant mechanism models as a teaching or demonstration tool	*Used compliant mechanism models as a teaching or demonstration tool*	33	0.242647	0.239437	0.242647	0.173913	0.304348	0.294118	0.5
Modified/replaced existing parts with a CM	Modified/replaced existing parts with a compliant mechanism	*Modified/replaced existing parts with a compliant mechanism*	29	0.213235	0.197183	0.213235	0.115942	0.282609	0.352941	0.5
Posted about CMs on social media or the internet	Posted about compliant mechanisms on social media or the internet	*Posted about compliant mechanisms on social media or the internet*	19	0.139706	0.126761	0.139706	0.144928	0.130435	0.0588235	0.5
Used CMs for a student project	Used compliant mechanisms for a student project	*Used compliant mechanisms for a student project*	5		0.0704225	0.0704225	0.0144928	0.0434783	0.117647	0
Created a CM design project for students	Created a design project for students	*Created a design project for students*	7	0.0514706	0.0140845	0.0514706	0.0289855	0.0869565	0.0588235	0
Implemented CMs into a product design that is now on the market	Implemented compliant mechanisms into a product design that is now on the market	*Implemented compliant mechanisms into a product design that is now on the market*	2	0.0147059	0.028169	0.0147059	0	0.0434783	0	0
							4.17391	5.28261	5.58824	7.25
				136	71		112	112	96	79	60	52	49	33	29	19	5	7	2
				All	AA responces 66 on	ALL (Unbiased)	Printed one of the compliant mechanisms models on Thingiverse	Inspired you to think differently about design	Introduced someone else to compliant mechanisms	Taught your friends or family about compliant mechanisms	Read compliant mechanism research articles	Used compliant mechanisms in a personal DIY project	Designed your own compliant mechanism	Used compliant mechanism models as a teaching or demonstration tool	Modified/replaced existing parts with a compliant mechanism	Posted about compliant mechanisms on social media or the internet	Used compliant mechanisms for a student project	Created a design project for students	Implemented compliant mechanisms into a product design that is now on the market
Printed one of the CMs models on Thingiverse	Printed one of the compliant mechanisms models on Thingiverse	*Printed one of the compliant mechanisms models on Thingiverse*	112	0.823529	0.816901	0.823529	0.823529
Inspired you to think differently about design	Inspired you to think differently about design	*Inspired you to think differently about design*	112	0.823529	0.859155	0.823529	0.691176	0.823529
Introduced someone else to CMs	Introduced someone else to compliant mechanisms	*Introduced someone else to compliant mechanisms*	96	0.705882	0.732394	0.705882	0.617647	0.595588	0.705882
Taught your friends or family about CMs	Taught your friends or family about compliant mechanisms	*Taught your friends or family about compliant mechanisms*	79	0.580882	0.605634	0.580882	0.477941	0.477941	0.492647	0.580882
Read CM research articles	Read compliant mechanism research articles	*Read compliant mechanism research articles*	60	0.441176	0.422535	0.441176	0.375	0.375	0.345588	0.294118	0.441176
Used CMs in a personal DIY project	Used compliant mechanisms in a personal DIY project	*Used compliant mechanisms in a personal DIY project*	52	0.382353	0.338028	0.382353	0.308824	0.338235	0.257353	0.213235	0.198529	0.382353
Designed your own CM	Designed your own compliant mechanism	*Designed your own compliant mechanism*	49	0.360294	0.338028	0.360294	0.286765	0.323529	0.235294	0.198529	0.183824	0.227941	0.360294
Used CM models as a teaching or demonstration tool	Used compliant mechanism models as a teaching or demonstration tool	*Used compliant mechanism models as a teaching or demonstration tool*	33	0.242647	0.239437	0.242647	0.227941	0.205882	0.213235	0.169118	0.132353	0.102941	0.0588235	0.242647
Modified/replaced existing parts with a CM	Modified/replaced existing parts with a compliant mechanism	*Modified/replaced existing parts with a compliant mechanism*	29	0.213235	0.197183	0.213235	0.176471	0.191176	0.169118	0.125	0.102941	0.161765	0.132353	0.0808824	0.213235
Posted about CMs on social media or the internet	Posted about compliant mechanisms on social media or the internet	*Posted about compliant mechanisms on social media or the internet*	19	0.139706	0.126761	0.139706	0.125	0.125	0.132353	0.0955882	0.0661765	0.0588235	0.0661765	0.0514706	0.0367647	0.139706
Used CMs for a student project	Used compliant mechanisms for a student project	*Used compliant mechanisms for a student project*	5		0.0704225	0.0704225	0.0294118	0.0367647	0.0220588	0.0220588	0.0220588	0.0294118	0.0220588	0.0147059	0.00735294	0	0.0367647
Created a CM design project for students	Created a design project for students	*Created a design project for students*	7	0.0514706	0.0140845	0.0514706	0.0367647	0.0367647	0.0514706	0.0367647	0.0367647	0.0367647	0.0294118	0.0367647	0.0294118	0	0	0.0514706
Implemented CMs into a product design that is now on the market	Implemented compliant mechanisms into a product design that is now on the market	*Implemented compliant mechanisms into a product design that is now on the market*	2	0.0147059	0.028169	0.0147059	0.00735294	0.0147059	0.0147059	0.00735294	0	0.0147059	0.00735294	0.00735294	0.0147059	0	0.00735294	0	0.0147059
				136	71		112	112	96	79	60	52	49	33	29	19	5	7	2
				All	AA responces 66 on	ALL (Unbiased)	Printed one of the compliant mechanisms models on Thingiverse	Inspired you to think differently about design	Introduced someone else to compliant mechanisms	Taught your friends or family about compliant mechanisms	Read compliant mechanism research articles	Used compliant mechanisms in a personal DIY project	Designed your own compliant mechanism	Used compliant mechanism models as a teaching or demonstration tool	Modified/replaced existing parts with a compliant mechanism	Posted about compliant mechanisms on social media or the internet	Used compliant mechanisms for a student project	Created a design project for students	Implemented compliant mechanisms into a product design that is now on the market
Printed one of the CMs models on Thingiverse	Printed one of the compliant mechanisms models on Thingiverse	*Printed one of the compliant mechanisms models on Thingiverse*	112	0.823529	0.816901	0.823529	1	0.839286	0.875	0.822785	0.85	0.807692	0.795918	0.939394	0.827586	0.894737	0.8	0.714286	0.5
Inspired you to think differently about design	Inspired you to think differently about design	*Inspired you to think differently about design*	112	0.823529	0.859155	0.823529	0.839286	1	0.84375	0.822785	0.85	0.884615	0.897959	0.848485	0.896552	0.894737	1	0.714286	1
Introduced someone else to CMs	Introduced someone else to compliant mechanisms	*Introduced someone else to compliant mechanisms*	96	0.705882	0.732394	0.705882	0.75	0.723214	1	0.848101	0.783333	0.673077	0.653061	0.878788	0.793103	0.947368	0.6	1	1
Taught your friends or family about CMs	Taught your friends or family about compliant mechanisms	*Taught your friends or family about compliant mechanisms*	79	0.580882	0.605634	0.580882	0.580357	0.580357	0.697917	1	0.666667	0.557692	0.55102	0.69697	0.586207	0.684211	0.6	0.714286	0.5
Read CM research articles	Read compliant mechanism research articles	*Read compliant mechanism research articles*	60	0.441176	0.422535	0.441176	0.455357	0.455357	0.489583	0.506329	1	0.519231	0.510204	0.545455	0.482759	0.473684	0.6	0.714286	0
Used CMs in a personal DIY project	Used compliant mechanisms in a personal DIY project	*Used compliant mechanisms in a personal DIY project*	52	0.382353	0.338028	0.382353	0.375	0.410714	0.364583	0.367089	0.45	1	0.632653	0.424242	0.758621	0.421053	0.8	0.714286	1
Designed your own CM	Designed your own compliant mechanism	*Designed your own compliant mechanism*	49	0.360294	0.338028	0.360294	0.348214	0.392857	0.333333	0.341772	0.416667	0.596154	1	0.242424	0.62069	0.473684	0.6	0.571429	0.5
Used CM models as a teaching or demonstration tool	Used compliant mechanism models as a teaching or demonstration tool	*Used compliant mechanism models as a teaching or demonstration tool*	33	0.242647	0.239437	0.242647	0.276786	0.25	0.302083	0.291139	0.3	0.269231	0.163265	1	0.37931	0.368421	0.4	0.714286	0.5
Modified/replaced existing parts with a CM	Modified/replaced existing parts with a compliant mechanism	*Modified/replaced existing parts with a compliant mechanism*	29	0.213235	0.197183	0.213235	0.214286	0.232143	0.239583	0.21519	0.233333	0.423077	0.367347	0.333333	1	0.263158	0.2	0.571429	1
Posted about CMs on social media or the internet	Posted about compliant mechanisms on social media or the internet	*Posted about compliant mechanisms on social media or the internet*	19	0.139706	0.126761	0.139706	0.151786	0.151786	0.1875	0.164557	0.15	0.153846	0.183673	0.212121	0.172414	1	0	0	0
Used CMs for a student project	Used compliant mechanisms for a student project	*Used compliant mechanisms for a student project*	5		0.0704225	0.0704225	0.0357143	0.0446429	0.03125	0.0379747	0.05	0.0769231	0.0612245	0.0606061	0.0344828	0	1	0	0.5
Created a CM design project for students	Created a design project for students	*Created a design project for students*	7	0.0514706	0.0140845	0.0514706	0.0446429	0.0446429	0.0729167	0.0632911	0.0833333	0.0961538	0.0816327	0.151515	0.137931	0	0	1	0
Implemented CMs into a product design that is now on the market	Implemented compliant mechanisms into a product design that is now on the market	*Implemented compliant mechanisms into a product design that is now on the market*	2	0.0147059	0.028169	0.0147059	0.00892857	0.0178571	0.0208333	0.0126582	0	0.0384615	0.0204082	0.030303	0.0689655	0	0.2	0	1

## Sheet: Referral #s
Total	5120
How many answered	111
Average	46.1261
Median	10									Mean	46.1261											0	5
Mode	10			0	5		5	46		Std Dev	274.596											1	106	0.954955
				1	4		10	29														2	102	0.918919
0	5			2	6		15	4		base	2											3	96	0.864865
1	4			3	9		20	12			1	4	106									4	87	0.783784
2	6			4	3		25	3		1	2	6	102									5	84	0.756757
3	9			5	19		30	4		2	4	12	96									6	65	0.585586
4	3			6	4		35	0		3	8	26	84									7	61	0.54955
5	19			7	1		40	1		4	16	26	58									8	60	0.540541
6	4			8	2		45	1		5	32	19	32									10	58	0.522523
7	1			10	22		50	2		6	64	4	13									12	36	0.324324
8	2			12	2		55	0		7	128	4	9									15	34	0.306306
9	0			15	2		60	0		8	256	4	5									20	32	0.288288
10	22			20	12		65	0		9	512	0	1									25	20	0.18018
11	0			25	3		70	0		10	1024	0	1									30	17	0.153153
12	2			30	4		75	0		11	2048	0	1									40	13	0.117117
13	0			40	1		80	1		12	4096	1	1									45	12	0.108108
14	0			45	1		85	0														50	11	0.0990991
15	2			50	2		90	0														80	9	0.0810811
16	0			80	1		95	0														100	8	0.0720721
17	0			100	3		100	3														150	5	0.045045
18	0			150	1		105	0														200	4	0.036036
19	0			200	3																	2899	1	0.00900901
20	12			2899	1
21	0
22	0
23	0
24	0
25	3
26	0
27	0
28	0
29	0
30	4
31	0
32	0
33	0
34	0
35	0
36	0
37	0
38	0
39	0
40	1
41	0
42	0
43	0
44	0
45	1
46	0
47	0
48	0
49	0
50	2
51	0
52	0
53	0
54	0
55	0
56	0
57	0
58	0
59	0
60	0
61	0
62	0
63	0
64	0
65	0
66	0
67	0
68	0
69	0
70	0
71	0
72	0
73	0
74	0
75	0
76	0
77	0
78	0
79	0
80	1
81	0
82	0
83	0
84	0
85	0
86	0
87	0
88	0
89	0
90	0
91	0
92	0
93	0
94	0
95	0
96	0
97	0
98	0
99	0
100	3
101	0
102	0
103	0
104	0
105	0
106	0
107	0
108	0
109	0
110	0
111	0
112	0
113	0
114	0
115	0
116	0
117	0
118	0
119	0
120	0
121	0
122	0
123	0
124	0
125	0
126	0
127	0
128	0
129	0
130	0
131	0
132	0
133	0
134	0
135	0
136	0
137	0
138	0
139	0
140	0
141	0
142	0
143	0
144	0
145	0
146	0
147	0
148	0
149	0
150	1
151	0
152	0
153	0
154	0
155	0
156	0
157	0
158	0
159	0
160	0
161	0
162	0
163	0
164	0
165	0
166	0
167	0
168	0
169	0
170	0
171	0
172	0
173	0
174	0
175	0
176	0
177	0
178	0
179	0
180	0
181	0
182	0
183	0
184	0
185	0
186	0
187	0
188	0
189	0
190	0
191	0
192	0
193	0
194	0
195	0
196	0
197	0
198	0
199	0
200	3
201	0
202	0
203	0
204	0
205	0
206	0
207	0
208	0
209	0
210	0
211	0
212	0
213	0
214	0
215	0
216	0
217	0
218	0
219	0
220	0
221	0
222	0
223	0
224	0
225	0
226	0
227	0
228	0
229	0
230	0
231	0
232	0
233	0
234	0
235	0
236	0
237	0
238	0
239	0
240	0
241	0
242	0
243	0
244	0
245	0
246	0
247	0
248	0
249	0
250	0
251	0
252	0
253	0
254	0
255	0
256	0
257	0
258	0
259	0
260	0
261	0
262	0
263	0
264	0
265	0
266	0
267	0
268	0
269	0
270	0
271	0
272	0
273	0
274	0
275	0
276	0
277	0
278	0
279	0
280	0
281	0
282	0
283	0
284	0
285	0
286	0
287	0
288	0
289	0
290	0
291	0
292	0
293	0
294	0
295	0
296	0
297	0
298	0
299	0
300	0
301	0
302	0
303	0
304	0
305	0
306	0
307	0
308	0
309	0
310	0
311	0
312	0
313	0
314	0
315	0
316	0
317	0
318	0
319	0
320	0
321	0
322	0
323	0
324	0
325	0
326	0
327	0
328	0
329	0
330	0
331	0
332	0
333	0
334	0
335	0
336	0
337	0
338	0
339	0
340	0
341	0
342	0
343	0
344	0
345	0
346	0
347	0
348	0
349	0
350	0
351	0
352	0
353	0
354	0
355	0
356	0
357	0
358	0
359	0
360	0
361	0
362	0
363	0
364	0
365	0
366	0
367	0
368	0
369	0
370	0
371	0
372	0
373	0
374	0
375	0
376	0
377	0
378	0
379	0
380	0
381	0
382	0
383	0
384	0
385	0
386	0
387	0
388	0
389	0
390	0
391	0
392	0
393	0
394	0
395	0
396	0
397	0
398	0
399	0
400	0
401	0
402	0
403	0
404	0
405	0
406	0
407	0
408	0
409	0
410	0
411	0
412	0
413	0
414	0
415	0
416	0
417	0
418	0
419	0
420	0
421	0
422	0
423	0
424	0
425	0
426	0
427	0
428	0
429	0
430	0
431	0
432	0
433	0
434	0
435	0
436	0
437	0
438	0
439	0
440	0
441	0
442	0
443	0
444	0
445	0
446	0
447	0
448	0
449	0
450	0
451	0
452	0
453	0
454	0
455	0
456	0
457	0
458	0
459	0
460	0
461	0
462	0
463	0
464	0
465	0
466	0
467	0
468	0
469	0
470	0
471	0
472	0
473	0
474	0
475	0
476	0
477	0
478	0
479	0
480	0
481	0
482	0
483	0
484	0
485	0
486	0
487	0
488	0
489	0
490	0
491	0
492	0
493	0
494	0
495	0
496	0
497	0
498	0
499	0
500	0
501	0
502	0
503	0
504	0
505	0
506	0
507	0
508	0
509	0
510	0
511	0
512	0
513	0
514	0
515	0
516	0
517	0
518	0
519	0
520	0
521	0
522	0
523	0
524	0
525	0
526	0
527	0
528	0
529	0
530	0
531	0
532	0
533	0
534	0
535	0
536	0
537	0
538	0
539	0
540	0
541	0
542	0
543	0
544	0
545	0
546	0
547	0
548	0
549	0
550	0
551	0
552	0
553	0
554	0
555	0
556	0
557	0
558	0
559	0
560	0
561	0
562	0
563	0
564	0
565	0
566	0
567	0
568	0
569	0
570	0
571	0
572	0
573	0
574	0
575	0
576	0
577	0
578	0
579	0
580	0
581	0
582	0
583	0
584	0
585	0
586	0
587	0
588	0
589	0
590	0
591	0
592	0
593	0
594	0
595	0
596	0
597	0
598	0
599	0
600	0
601	0
602	0
603	0
604	0
605	0
606	0
607	0
608	0
609	0
610	0
611	0
612	0
613	0
614	0
615	0
616	0
617	0
618	0
619	0
620	0
621	0
622	0
623	0
624	0
625	0
626	0
627	0
628	0
629	0
630	0
631	0
632	0
633	0
634	0
635	0
636	0
637	0
638	0
639	0
640	0
641	0
642	0
643	0
644	0
645	0
646	0
647	0
648	0
649	0
650	0
651	0
652	0
653	0
654	0
655	0
656	0
657	0
658	0
659	0
660	0
661	0
662	0
663	0
664	0
665	0
666	0
667	0
668	0
669	0
670	0
671	0
672	0
673	0
674	0
675	0
676	0
677	0
678	0
679	0
680	0
681	0
682	0
683	0
684	0
685	0
686	0
687	0
688	0
689	0
690	0
691	0
692	0
693	0
694	0
695	0
696	0
697	0
698	0
699	0
700	0
701	0
702	0
703	0
704	0
705	0
706	0
707	0
708	0
709	0
710	0
711	0
712	0
713	0
714	0
715	0
716	0
717	0
718	0
719	0
720	0
721	0
722	0
723	0
724	0
725	0
726	0
727	0
728	0
729	0
730	0
731	0
732	0
733	0
734	0
735	0
736	0
737	0
738	0
739	0
740	0
741	0
742	0
743	0
744	0
745	0
746	0
747	0
748	0
749	0
750	0
751	0
752	0
753	0
754	0
755	0
756	0
757	0
758	0
759	0
760	0
761	0
762	0
763	0
764	0
765	0
766	0
767	0
768	0
769	0
770	0
771	0
772	0
773	0
774	0
775	0
776	0
777	0
778	0
779	0
780	0
781	0
782	0
783	0
784	0
785	0
786	0
787	0
788	0
789	0
790	0
791	0
792	0
793	0
794	0
795	0
796	0
797	0
798	0
799	0
800	0
801	0
802	0
803	0
804	0
805	0
806	0
807	0
808	0
809	0
810	0
811	0
812	0
813	0
814	0
815	0
816	0
817	0
818	0
819	0
820	0
821	0
822	0
823	0
824	0
825	0
826	0
827	0
828	0
829	0
830	0
831	0
832	0
833	0
834	0
835	0
836	0
837	0
838	0
839	0
840	0
841	0
842	0
843	0
844	0
845	0
846	0
847	0
848	0
849	0
850	0
851	0
852	0
853	0
854	0
855	0
856	0
857	0
858	0
859	0
860	0
861	0
862	0
863	0
864	0
865	0
866	0
867	0
868	0
869	0
870	0
871	0
872	0
873	0
874	0
875	0
876	0
877	0
878	0
879	0
880	0
881	0
882	0
883	0
884	0
885	0
886	0
887	0
888	0
889	0
890	0
891	0
892	0
893	0
894	0
895	0
896	0
897	0
898	0
899	0
900	0
901	0
902	0
903	0
904	0
905	0
906	0
907	0
908	0
909	0
910	0
911	0
912	0
913	0
914	0
915	0
916	0
917	0
918	0
919	0
920	0
921	0
922	0
923	0
924	0
925	0
926	0
927	0
928	0
929	0
930	0
931	0
932	0
933	0
934	0
935	0
936	0
937	0
938	0
939	0
940	0
941	0
942	0
943	0
944	0
945	0
946	0
947	0
948	0
949	0
950	0
951	0
952	0
953	0
954	0
955	0
956	0
957	0
958	0
959	0
960	0
961	0
962	0
963	0
964	0
965	0
966	0
967	0
968	0
969	0
970	0
971	0
972	0
973	0
974	0
975	0
976	0
977	0
978	0
979	0
980	0
981	0
982	0
983	0
984	0
985	0
986	0
987	0
988	0
989	0
990	0
991	0
992	0
993	0

## Sheet: Referrals
					6	5	20	22	100 and later
		125	37		22	13	52	55	All
		All	100 and Later	All (Accurate)	Student	Educator	Professional	Hobbyist
Word-of-mouth	*Word-of-mouth*	0.824	0.702703	0.824	0.818182	0.538462	0.884615	0.836364
Social media post	*Social media post*	0.192	0.108108	0.192	0.181818	0.307692	0.192308	0.163636
Student presentation	*Student presentation*	0.128	0.0810811	0.128	0.272727	0.230769	0.0961538	0.0545455
Work presentation	*Work presentation*	0.112	0.135135	0.112	0	0.0769231	0.230769	0.0727273
Class lecture	*Class lecture*	0.088	0	0.088	0	0.538462	0.0384615	0.0545455
None of the Above	*None of the Above*		0.189189	0.189189	0	0	0.1	0.227273
	blank	0.125			0.125	0.375	0.03125	0.181818
					0	0	10	15	10
					Elementary School	Middle School	High School	College	Graduate School
Student presentation	*Student presentation*				0	0	2	4	2	8
					0	0	0.25	0.5	0.25	1
					Elementary School	Middle School	High School	College	Graduate School	Makerspace or Lab Advisor	TOTAL
		Class lecture			0	1	3	2	2	2	10
		Class lecture			0	0.1	0.3	0.2	0.2	0.2	0.8
		Created a design project for students			0	1	2	0	1	1	5
		Created a CM design project for students			0	0.2	0.4	0	0.2	0.2	1
		Used compliant mechanism models as a teaching or demonstration tool			0	2	4	2	2	6	16
		Used CM models as a teaching or demonstration tool			0	0.125	0.25	0.125	0.125	0.375	1

## Sheet: Other Material
								17	11	33	38
								7	5	20	23	55	100 and later
								12	10	33	35	90	66 and later
				136	71	37		24	16	53	61	154	ALL
				All	66 and later	100 and later	All (Accurate)	*Student*	*Educator*	*Professional*	*Hobbyist*
		Searched for other Youtube videos or social media posts	*Searched for other Youtube videos or social media posts*		0.676056	0.756757	0.676056	0.75	0.7	0.757576	0.657143
		Searched for online articles	*Searched for online articles*		0.478873	0.513514	0.478873	0.416667	0.3	0.606061	0.428571
		Journal or conference articles about compliant mechanisms	*Journal or conference articles about compliant mechanisms*	0.139706	0.112676	0.0810811	0.139706	0.166667	0.125	0.207547	0.0491803
		"Handbook of Compliant Mechanisms" book	*"Handbook of Compliant Mechanisms" book*	0.0955882	0.084507	0.0810811	0.0955882	0.0833333	0.0625	0.169811	0.0163934
		Online lectures	*Online lectures*		0.0985915	0.108108	0.0985915	0.0833333	0.1	0.0909091	0.0857143
		"Compliant Mechanisms" textbook	*"Compliant Mechanisms" textbook*	0.0588235	0.084507	0.0810811	0.0588235	0.0416667	0.125	0.0754717	0.0327869
		Taken a compliant mechanisms course	*Taken a compliant mechanisms course*	0.0220588	0	0	0.0220588	0.0416667	0	0.0377358	0
		None of the above	*None of the above*		0.112676	0.216216	0.216216	0.285714	0	0.1	0.217391
			Blank	0.520408	0.0985915		0	0.294118	0.545455	0.454545	0.657895
