# Supplementary material for: Expanding research impact through engaging the maker community and collaborating with digital content creators
Source: PLoS One. 2024 May 8;19(5):e0302449. doi: 10.1371/journal.pone.0302449 (PMC11078436; doi:10.1371/journal.pone.0302449)
Supplement: S1 Dataset — (ZIP) [file pone.0302449.s002.zip › S2 Dataset/Compliant Mechanisms Outreach (Responses).xlsx]

## Sheet: Form Responses 1
Timestamp	Which describes you best?	What is your purpose of downloading	How did you find us?	How did the compliant mechanisms on this site inspire you?	How Inspire you Summary	What grade do you teach?	Do you plan to use these models in the classroom?	How do you plan on using these models and information?	What grade are you in?	What do you plan to use it for?	How do you plan on using these models and information?	Do you plan on using these compliant mechanisms principles in your professional work?	How do you plan on using these models and information?	How do you plan on using these models and information?	Do you want to learn more about Compliant Mechanisms?	Is there anything else you wish we would offer or improve?	←Useful?/Category	←Category	0	2050	0
2019-03-19 19:26:11	Student	Curiosity, Experimenting, Personal							College	Curiosity					Maybe		No
2019-04-04 12:09:09	Hobbyist	Curiosity, Experimenting, Personal	Social Media	Love interesting structures, mechanism and origami!										Just start with a few toys to explore	Yes	A newsletter to keep up with new developments. Publish the Compliant Mechanisms book at a standard non-textbook price.	Current news
2019-03-19 19:51:23	Student	Curiosity, Experimenting							College	Curiosity	I intend to use them to hopefully get better insight in compliant mechanism and design my own				Yes		No
2019-04-07 03:55:16	Hobbyist	Curiosity, Personal	Social Media	I can't decide if it's a pardigm shift, or just really cool. One of the first things I printed was this flexible bracelet that weaved back and forth along a circle, it could stretch to fit around your wrist (maybe it was called stretchlet?). I realized that it was equivalent to the flexibility of the same length printed flat, and that flexibility was achieved by all that additional length condens…	Cemented the idea that flexibility can solve difficult motion problems									Entertainment (novelty), and to do things I've been unable to do before. :)	Yes	I guess you're an educational institution, but it might be cool if you had a forum where new applications could be discussed. There are a lot of brains out there. :) Maybe that's not appropriate for your situation though (patents and everything).	Current news
2019-03-19 20:04:49	Student	Curiosity							Highschool	Curiosity					Yes		No
2019-03-19 20:11:20	Professional	Curiosity, Experimenting, Personal		It made me explore 3D printing solutions that can potentially simplify various mechanisms that I use in the laboratory.	Using 3D printed CMs to simplify mechanisms							Maybe	I can use the models in replacing pre-fabricated parts for some tools that I develop for use in the laboratory.		Yes		No
2019-04-09 21:26:47	Student	Curiosity, Experimenting, Teaching, Professional	Social Media	I am stunned!					Graduate School	Curiosity	Maybe use the models as inspiration in my designs if it suits.				Yes	An open source forum!	Current news
2019-03-19 21:02:43	Student	Curiosity							College	Curiosity	show it to my friends				Maybe		No
2019-04-11 01:57:53	Student	Curiosity	Social Media	I love the work you do!!!					College	Curiosity	To learn more about compliant mechanisms.				Yes	Maybe an email newsletter? What you do is great already	Current news
2019-03-19 22:06:45	Professional	Experimenting										No	Education. Showing the possibilities of 3D printed models		Maybe		No
2019-03-19 22:28:42	Professional	Curiosity										No			Yes		No
2019-03-19 22:45:04	Professional	Curiosity										No			Yes		No
2019-03-19 22:48:51	Hobbyist	Curiosity, Personal		They made me think about how smaller versions could be integrated into other systems	Micro compliant mechanisms integrated into other systems									Show to friends, maybe attempt to make something similar	Yes		No
2019-05-19 00:34:04	Student	Curiosity, Experimenting	Social Media	The ability to download and test and make these things on my $160 3D printer makes me realize a young technology like compliant mechanisms can be used to make entirely new things, right here, right now at home. It's often this type of no exact goal in mind, but fun experimentation" that creates the next wave of scientists and engineers that make things like never before. With compliant mechanisms…	include as in line quote somewhere				College	Making furniture, of all things.	Experimentation for making things that are beyond our current expectations for what qualifies as wondrous.				Yes	A forum / chatroom / subreddit / discord channel etc... for hobbyists of sorts for compliant mechanisms. I'm very interested in CM but where's the gathering area that makes communities thrive? I might just make one myself. Please do contact me if you are interested in making one.	Current news
2019-03-19 23:57:24	Professional	Curiosity										No	just for fun		Yes	Compliant mechanisms are amazing. Just keep doing the great job!	No
2019-03-20 00:34:30	Student	Curiosity		the potential uses of this technology					College	Curiosity	Curiosity				Yes		No
2019-03-20 01:04:45	Professional	Curiosity, Experimenting		I am now trying to replace springs and joint pins for models with printed connections im my projects	Replacing springs and joint pins in products I'm currently working on.							Maybe	Maybe using printed springs on place of steel springs		Maybe		No
2019-03-20 01:51:01	Student	Curiosity							College	Curiosity					Yes		No
2019-03-20 01:52:32	Student	Curiosity		It's making me consider mechanical engineering for my career.	It's making me consider mechanical engineering for my career.				Highschool	Curiosity	Just to mess around with and show my friends				Yes		No
2019-05-21 13:31:30	Professional	Curiosity, Experimenting	Browsing on Thingiverse	New ideas of how to design systems								Maybe	I try to incorporate it into my prototypes		Yes	A feature request (GitHub?) page for new designs or a forum to discuss use cases.	Current news
2019-03-20 02:19:18	Student	Curiosity, Experimenting		i find them highly interesting and want to design my own					College	Curiosity	idk				Yes	i'm not sure	No
2019-03-20 02:53:30	Student	Experimenting							College	Curiosity					Yes		No
2019-03-20 03:18:58	Student	Curiosity, Personal		I've been trying to design a popup holder for reeds (for a wind instrument) and was originally planning on going with indents/a hard stop and a spring. A parallelogram design might end up working better!					Graduate School	Curiosity					Yes		No
2019-03-20 04:00:06	Student	Curiosity, Experimenting, Personal							College	Curiosity					Yes		No
2019-03-20 05:30:44	Hobbyist	Curiosity, Personal		Just plain awesomeness										To show people and play with them	Maybe	more of the same	No
2019-03-19 20:01:52	Student	Curiosity, Experimenting		it's future!					Graduate School	Curiosity	Print it and have fun and inspire others				Yes	Would be nice to read some articles about how to make it by yourself etc, since the book a lot of reading and people nowadays prefer shorter squeezed info.	Design Resources
2019-03-20 09:21:57	Professional	Curiosity, Experimenting		big fan of 3d printing and "simple" designing + space								No	develop my own solutions (sparetime projects)		Yes		No
2019-03-20 09:25:31	Student	Curiosity							Elementary School	Curiosity	Use them as toys.				Maybe		No
2019-03-20 09:27:24	Student	Curiosity							College	Curiosity					Maybe		No
2019-03-20 10:58:05	Student	Curiosity, Personal							Highschool	Curiosity	3d printing				Yes		No
2019-03-20 11:21:43	Hobbyist	Curiosity												playing with my nephew	Maybe		No
2019-03-20 12:27:11	Student	Curiosity, Experimenting		I would like to learn how to replace standard hinges with flexible material without losing strength and longevity.					College	Curiosity					Yes		No
2019-03-20 12:49:48	Student	Curiosity, Experimenting, Personal							Graduate School	Curiosity					Yes		No
2019-03-19 21:22:01	Professional	Curiosity, Experimenting, Professional		I like flexures. Whenever I come across one I try to commit its core principle to memory								Maybe	I'm will make a nut cracker from the plier design.		Yes	Talk about your design strategies. How do you break down a design task if for example given a desired path of motion. Do you use specialised CAD?	Design Resources
2019-03-20 01:59:14	Hobbyist	Curiosity, Experimenting		To apply this to art and everyday use										for experimentation	Yes	Videos explaining the mechanism and its uses would make it more child friendly.	Design Resources
2019-03-20 13:35:35	Educator	Curiosity, Teaching		This is awesome! I hope to have my students design using similar ideas.		Highschool	Yes	Demonstration, inspiration, maybe even as tools for projects.							Yes		No
2019-03-20 13:41:00	Educator	Teaching		teaching it		Elementary school	Yes	3d print and explain	Elementary School	Class project	3d print and explain				Yes	more info	No
2019-03-20 13:41:35	Student	Experimenting		They changed my mind on flexible mechanism and inspired me to use 3d printing to a new level.	They changed my mind on flexible mechanism and inspired me to use 3d printing to a new level.				Graduate School	Personal project	Designing single part mechanism for home automation projects				Yes		No
2019-03-20 14:06:02	Professional	Curiosity, Personal										No	For telling other people		Yes		No
2019-03-20 09:20:43	Student	Curiosity, Experimenting, Personal		It is a modern and interesting way to use materials with no additional hinges or connection elements.					Graduate School	Curiosity	I want to 3D print it in PLA to see if the material has enough flexibility to achieve the same bending as the original material. Additionally I would like to recreate it in SolidWorks and simulate the force applied and compare it to the real life result. If the simulation mirrors the real life results I would like to experiment with designing my own flexible mechanism and test it out.				Yes	Maybe some online courses on how you calculated the forces and torques needed for your compliant mechanisms.	Design Resources
2019-03-20 12:53:54	Professional	Curiosity		To explore the possibilities of compliant mechanisms in my work and everyday life	To explore the possibilities of compliant mechanisms in my work and everyday life							Maybe	To get an hands on "feel" for the mechanisms by printing the models		Maybe	Youtube lectures or presentations if you don't do it already	Design Resources
2019-03-20 14:39:05	Student	Curiosity		It made me want to learn more about this kind of systems.					Highschool	Curiosity	I am going to 3D print these models and keep them as curiosities/learning items (non comercial use)				Yes	Make more models ! They are awesome and great for learning engineering !	No
2019-03-20 14:49:15	Professional	Curiosity, Experimenting, Personal, Teaching										Maybe			Maybe		No
2019-03-20 14:50:37	Hobbyist	Curiosity		Eye opening to the future possibilities of 3d printing										for fun	Yes	Upload more!	No
2019-03-20 15:38:25	Professional	Curiosity, Experimenting		They give me one more way to see how amazing the surrounding nature is.								Maybe			Yes		No
2019-03-20 16:10:11	Professional	Experimenting		Unknow before I saw what you were doing and your youtube videos								No	Showing off 3D printing capabilities		Yes		No
2019-03-20 16:38:12	Student	Curiosity, Experimenting							College	Curiosity					Yes		No
2019-03-20 13:35:03	Professional	Curiosity, Experimenting, Personal		Start removing hinges from my designs	Start removing hinges from my designs							Maybe	I want to eliminate real hinges from a clip on tube sensor		Yes	courses on this topic	Design Resources
2019-03-20 16:39:53	Student	Curiosity, Experimenting, Personal		To show another aspect of the benefits of 3D printing					College	Curiosity	Insperation and demonstration				Yes	More examples please!	No
2019-03-20 16:42:38	Student	Curiosity		curiosity					Graduate School	Curiosity	curiosity				Maybe		No
2019-03-20 16:48:15	Professional	Curiosity		A new way of thinking, even if it is all above my head at the moment.	A new way of thinking, even if it is all above my head at the moment.							Maybe	Purely to appreciate the engineering		Yes		No
2019-03-20 16:58:19	Educator	Curiosity		moving parts		Elementary school	Maybe	dont know yet	College						Yes		No
2019-03-20 17:41:17	Hobbyist	Curiosity, Experimenting													Yes		No
2019-03-20 17:53:52	Student	Experimenting							College	Curiosity					Yes		No
2019-03-20 17:54:55	Hobbyist	Curiosity					No		Highschool	Curiosity					Maybe		No
2019-03-20 18:15:03	Student	Experimenting							Graduate School	Development					Yes		No
2019-03-20 18:16:42	Educator	Curiosity, Experimenting, Personal, Teaching				Elementary school	Yes	My goal is to always make students think and wonder. I always try to instill a constant curiosity in students. I try to make them aware there is almost always another way that may be better or different. Or maybe not, but you have to try. I have 2 quote's on my wall. One from Thomas Edison , "I have not failed, I have just found 1000 ways that don't work." the other from Adam Savage (of Mythbuste…	Elementary School	Curiosity					Yes		No
2019-03-20 19:24:25	Student	Curiosity, Experimenting								Curiosity					Maybe		No
2019-03-20 19:35:02	Hobbyist	Curiosity		Very new and innovative!				Testing							Maybe	Not yet...	No
2019-03-20 23:14:28	Student	Experimenting		I study industrial design and this kind of mechanisms are very interesting to be applied in different kind of products. I want to experiment with them to see how can I use them					College	Class project	would be interesting to see more videos of real aplications of this kind of mechanisms				Yes	would be interesting if you can offer more teorical information about how to calculate the movement of the diferent mecanisms	Design Resources
2019-03-20 22:17:07	Hobbyist	Curiosity, Experimenting, Personal		I am developing a Tank Track Vehicle for agriculture purposes and this Clutch could solve a problem i have. With a good clutch i could use Motors with much higher rpm and more power. But these Motors have a lack of power in slower revolutions. Also i have an even startup on both sides and the nicest thing i can print it.											Yes	As i mentioned agriculture vehicles in much smaler dimension are my field of fun, like 70cm meter long for prototypes and bigger in like 2-3 meters, electric driven, solar powered, they can take up urban farming with ease. For me one Problem is lowering and lifting a Plow. Or Suspension to make it more printer friendly. Maybe something for putting seed deeper down, 5-10cm. A spring like device wh…	No
2019-03-20 22:37:06	Hobbyist	Curiosity, Experimenting, Personal		I'm planning to make an internal combustion engine once time and funds permit. I will certainly be experimenting with compliant mechanisms, especially your centrifugal clutch.				I didn't select "teacher." I'm not sure why this question set popped up for me.							Yes		No
2019-03-20 22:45:56	Hobbyist	Curiosity, Experimenting		They want me to try them, and evolve my own for a practical use	They want me to try them, and evolve my own for a practical use	n/a	No	interest							Yes		No
2019-03-20 23:00:57	Student	Curiosity, Experimenting, Personal		yes					Highschool	Curiosity	experimentation				Yes	no	No
2019-03-20 23:07:37	Student	Curiosity, Experimenting, Teaching		blowmind					College	Curiosity					Yes		No
2019-03-20 23:10:45	Student	Experimenting							Graduate School	Curiosity					Yes		No
2019-03-20 23:13:10	Professional	Curiosity, Experimenting, Personal										No			Maybe		No
2019-03-21 00:27:12	Hobbyist	Curiosity, Experimenting, Personal		thinking about different options for mechanisms											Yes	Modelling and analysis. How to start creating new mechanisms	Design Resources
2019-03-20 23:38:23	Hobbyist	Curiosity													Maybe		No
2019-03-21 13:35:29	Educator	Curiosity, Experimenting, Teaching		I was inspired by the simplicity in the design but the complexity in the engineering.		Jr. High	Maybe	I would like to show my STEM students and possibly have them design their own compliant mechanisms.	Jr. High	Class project	Have STEM students design their own compliant mechanisms.				Yes	Maybe a video demonstrating the design process.	Design Resources
2019-03-21 15:40:00	Hobbyist	Curiosity												just for fun	Yes	Information/calculations how to design my own compliant mechanism	Design Resources
2019-03-21 00:45:53	Student	Curiosity, Experimenting							College	Curiosity					Maybe		No
2019-03-21 01:36:49	Hobbyist	Curiosity													Yes		No
2019-03-21 02:48:14	Professional	Experimenting		As an industrial designer it gave me a new perspective in problem solving	As an industrial designer it gave me a new perspective in problem solving							Maybe	I don't know yet		Yes		No
2019-03-21 17:34:07	Hobbyist	Curiosity, Experimenting		Got into thinking what kind of mechanism could PLA be used for. Also wondering about the limits of that kind of process. A cheat-sheet about material property when used with Compliant Mechanism would be nice to have :)										For now it will be interesting to test it. Then i'll may make my own tests on it.	Yes	Maybe a small video on "how to start designing your own compliant mechanisms". Kinda to see the thinking process behind. I think it's more limited than classic hinge but can be quite interesting if understood correctly. So my first entry point would be to analyse the thinking process behind one of this model you offer ! Thanks for you time and models ! It's very instructive :)	Design Resources
2019-03-21 04:19:40	Student	Curiosity, Experimenting		to think outside the box	to think outside the box				Jr. High	Curiosity	to have fun and experiment				Yes		No
2019-03-21 04:24:12	Hobbyist	Experimenting, Personal		I want to see the rocketry design, would love to incorporate into model rocketry										personal projects	Yes		No
2019-03-21 04:43:59	Professional	Curiosity, Professional										Maybe			Yes		No
2019-03-21 05:43:18	Hobbyist	Experimenting		Very much! Progress need not have a lot of parts!										Yes, but only for personal fun.	Yes		No
2019-03-21 06:54:53	Hobbyist	Curiosity												I'll share this with my friends.	Yes		No
2019-03-21 08:02:39	Hobbyist	Experimenting													Yes		No
2019-03-21 08:42:04	Professional	Curiosity, Experimenting, Personal, Professional		I am only learning about compliant mechanisms now and this model has aided me in a better understanding of the applications thereof.								Yes	I have a specific problem application that I have only used conventional thinking to address. The BYU webpage on compliant mechanisms has made me aware of a different and possibly more effective method of potentially solving my design problem. I shall understand the principals better and utilize them if I can.		Yes	At this point I am only starting to understand the principals, until I understand them better I shall refrain from any requests.	No
2019-03-21 09:03:06	Hobbyist	Curiosity, Experimenting		After seeing the way these work I started thinking of different applications of the same principles.										I will experiment with them.	Yes	I can't think of anything at this time.	No
2019-03-22 05:21:41	Hobbyist	Curiosity, Experimenting, Personal		It's one more tool in my toolbox for making things.	It's one more tool in my toolbox for making things.									I'm not sure yet.	Yes	More software demos on your youtube page would be great. Also, information on using different materials for compliant mechanisms. PLA is great, but there are lots of others, including ones that are intentionally felxible. Polypropylene is able to flex repeatedly without exhibiting any signs of wear at all, for example. It's used in food-safe applications and it's great for living hinges.	Design Resources
2019-03-21 10:11:32	Hobbyist	Curiosity, Experimenting													Maybe		No
2019-03-21 10:18:29	Professional	Curiosity		for a new concept to use the 3d printer rigid filament								No			Yes		No
2019-03-21 11:15:49	Hobbyist	Curiosity, Experimenting, Personal		I'm learning CAD to use with a 3D Printer I made, printing moving mechanisms in place is intriguing to me. I've even made my own (actually I'm not sure if it counts or not) https://www.thingiverse.com/thing:3130232 It's a tool for inserting T-Nuts that locks in place until you squeeze the tabs together. Until seeing this I was avoiding flexing parts thinking that they'd only break but after seein…										I'm definitely going to design my own pliers for some testing, I used to be a ski lift mechanic and millwright so I'm always interested in tools.	Yes	Don't know, I'm here from thingiverse, not this site, though I'll be exploring it thoroughly soon.	No
2019-03-21 13:00:23	Hobbyist	Curiosity, Experimenting													Maybe		No
2019-03-21 13:24:13	Hobbyist	Curiosity													Yes		No
2019-03-22 17:17:25	Student	Curiosity	Social Media	I will definitely consider implementing these mechanisms in my own designs					College	Curiosity	Testing how well will these 3D printed mechanisms fare durability and strength wise				Yes	I would love to have some kind of guide or something similar to implement compliant mechanisms in my own design	Design Resources
2019-03-21 14:12:37	Hobbyist	Curiosity													Maybe		No
2019-03-21 14:39:29	Hobbyist	Curiosity, Teaching													Yes		No
2019-03-21 14:57:22	Hobbyist	Curiosity, Experimenting, Personal		Very interesting										just for fun mostly	Yes	more models	No
2019-03-21 15:02:36	Hobbyist	Curiosity, Teaching		Can utilize once piece 3d printed parts for more that just a broom holder! by utilizing the natural springiness inherent in the materials (ABS, PLA, etc). Not as Just, Print in place, which I have been very excited about once I heard of that concept...but this is even better!										make better 3d printed prototypes to make my own life easier, and to teach my children there is more than one way to look at something. also going to share this with my local high school, they have a 3d printer. more people need to know!	Yes	your doing well thus far!	No
2019-03-22 20:15:45	Student	Curiosity, Experimenting	Social Media	i wanted to learn how compliant mechanisms work					Elementary School	Curiosity	I want to learn how to create compliant mechanisms				Yes	maybe make free articles on how compliant mechanisms work	Design Resources
2019-03-22 21:00:28	Student	Curiosity, Experimenting	Social Media	Their simplicity on normally complex designs caught my eye					College	Curiosity	Personal Designs				Yes	The numbers on thickness of different materials and testing on common materials	Design Resources
2019-03-22 23:26:59	Hobbyist	Curiosity, Experimenting, Teaching	Social Media	Made me aware of an area of design I did not know existed!	Made me aware of an area of design I did not know existed!									For promotion of Compliant Mechanisms and showing others how cool they are	Yes	How to think with Compliant Mechanisms.	Design Resources
2019-03-21 15:55:37	Professional	Curiosity, Experimenting, Professional		I work for a new space company and these types of mechanisms are incredibly applicable to our work.	I work for a new space company and these types of mechanisms are incredibly applicable to our work.							Yes	To research and develop thrust control mechanisms		Yes	More models!	No
2019-03-21 15:57:14	Professional	Curiosity		wow								Maybe			Yes		No
2019-03-21 16:26:05	Educator	Curiosity, Experimenting, Teaching		I would like my students to see what kinds of uses and ideas they can come up with.		Jr. High	Yes	I will probably show off the models to show some of the uses of 3D printing as well as challenge students to see if they can create their own. It also serves to show that this is a possible career for students to go into.	College	Curiosity	teaching				Yes	nope	No
2019-03-21 16:52:10	Student	Curiosity, Experimenting							Graduate School	Curiosity					Yes		No
2019-03-21 17:07:05	Professional	Curiosity, Experimenting		I want reconsider how I design mechanisms in my own devices								Maybe	not sure!		Yes		No
2019-03-23 01:40:46	Hobbyist	Curiosity, Experimenting	Browsing on Thingiverse	I did see the YouTube video but being in the best of the week really made me take notice - got me thinking about the possibilities with my home machine.										Thinking of my own designs.	Yes	A tutorial on yield strength to Young's modulus ratio (Sy/E), and a test object so I can measure the filament I've got.	Design Resources
2019-03-23 12:36:08	Student	Curiosity, Personal, Teaching	Social Media	Not this one specifically, but this design philosophy is something i would like to teach more!					Graduate School	Curiosity	Just to show it. I need more information on designing compliant mechanisms				Yes	General design guidelines	Design Resources
2019-03-21 17:43:18	Hobbyist	Curiosity, Experimenting		New insight on moving/connecting joints										to save space and trying new ways to engage limit switches	Maybe		No
2019-03-21 17:49:42	Hobbyist	Curiosity, Experimenting		Looking for ideas on 3D printing one-part mechanisms to control model railroad switches										I would like to adapt the designs to make a useful part that throws the points of a model railroad track switch back and forth	Yes		No
2019-03-21 17:54:30	Student	Curiosity							College	Curiosity					No		No
2019-03-21 18:24:46	Educator	Curiosity, Experimenting, Personal, Teaching		I'm demonstrating 3D printing with high school students and thought these were excellent examples of useful but creative designs.	I'm demonstrating 3D printing with high school students and thought these were excellent examples of useful but creative designs.	Director								I'm demonstrating 3D printing with high school students and thought these were excellent examples of useful but creative designs	Yes	Even more design. These are fascinating.	No
2019-03-23 16:21:44	Student	Curiosity, Experimenting	Social Media	I am fascinate by it					Graduate School	Curiosity	I am going to 3D print it and test it				Yes	It would be great to learn how to design my own compliant mechanism.	Design Resources
2019-03-21 18:39:36															Maybe		No
2019-03-21 18:53:13	Student	Curiosity		Might start experimenting					College	Curiosity					Yes		No
2019-03-23 18:19:14	Student	Curiosity, Experimenting, Personal, Professional	Social Media	Inspired to think about mechanism design in a new way					Graduate School	Curiosity	Learning and experimentation				Yes	Design guidelines for designing your own compliant mechanisms	Design Resources
2019-03-21 20:23:04	Student	Curiosity, Experimenting		Veritasium's video was quite interesting. Now that I have the technology in mind, I'm sure it will influence future designs					College	Curiosity					Maybe		No
2019-03-21 20:38:54	Student	Curiosity, Experimenting, Personal		see what i can do with 3d printing					College	Curiosity	show and tel				Yes		No
2019-03-25 00:15:21	Hobbyist	Curiosity, Experimenting, Personal	Social Media	They made me think of moving assemblies in a different way. (Many parts vs. one piece)										I plan on using them to help me learn about a very interesting topic.	Yes	More information that is easy for beginners to understand	Design Resources
2019-03-21 20:43:39	Student	Curiosity, Experimenting		It looks cool					Highschool	Curiosity	It is interesting to see how the pliers move and how a design can come together like that				Yes	Looks great to me	No
2019-03-21 21:20:10	Student	Curiosity, Experimenting		It is a new way of thinking					Highschool	Curiosity	Hobby builds				Maybe	more models	No
2019-03-21 22:21:23	Hobbyist	Curiosity, Personal												for fun and learning	Yes		No
2019-03-21 22:38:40	Student	Curiosity, Experimenting, Personal							College	Curiosity					Yes		No
2019-03-22 00:57:29	Hobbyist	Curiosity, Experimenting												As pliers	Yes		No
2019-03-22 01:06:21															Maybe		No
2019-03-22 01:58:56	Hobbyist	Curiosity, Experimenting		Going to try the mechanisms. Going to try 3D printing and laser cut										learning and experimenting with them	Yes		No
2019-03-22 03:07:07	Hobbyist	Curiosity		I became fascinated with how some complex objects can be reengineered into simple, yet functional, minimal part designs.	I became fascinated with how some complex objects can be reengineered into simple, yet functional, minimal part designs.									Demonstrations to friends about mechanical operations.	Maybe		No
2019-03-22 03:16:12	Student	Curiosity, Experimenting, Personal							Highschool	Curiosity					Yes		No
2019-03-22 04:15:13	Student	Curiosity		It looks quite cool					College	Curiosity	Amaze my friend				Maybe	More PLA friendly model	No
2019-03-25 04:21:22	Student	Curiosity, Experimenting, Personal, Teaching	Social Media	I am hoping to possibly use compliant mechanisms in my design for our university's underwater robotics design team. I am also thinking about taking compliant mechanisms as an elective at my university. I love printing these designs and showing people what cool things you can do with compliant mechanisms.					College	Curiosity and teaching others about compliant mechanims	Showing people what is possible with compliant mechanisms and trying to use the idea in my own designs for a possible underwater robot				Yes	More videos like veritaisums video. It was very informative and got me excited about compliant mechanisms. Also, other files to be able to create these models on a cnc or water jet. I would like more possible designs to show people that compliant mechanisms can be used for multiple uses. Also, possibly two designs. one design with the traditional way and another with the solution using compliant …	Design Resources
2019-03-25 13:21:17	Hobbyist	Experimenting	Social Media	seems to work, however pla material has limited use for this										to make less complicated 3d prints.	Yes	designs that offer use simulations. for example the pliers wear out quickly	Design Resources
2019-03-22 05:29:41	Student	Curiosity, Experimenting, Personal							College	Curiosity					Yes		No
2019-03-22 07:37:20	Hobbyist	Curiosity, Experimenting															No
2019-03-22 07:52:35	Student	Curiosity, Experimenting, Personal		Creating leaner and better printable because single-parted elements for small projects. Because of this I'll try to prevent multiple connected parts if I can to not have to care about tolerances or good fitting ensambling. Thanks very much for opening this to the world.					College	Curiosity	Playing around, showing friends and getting familiar with the method - right now just in a intuitive way.				Maybe	no, right now your actual models and some youtube content inspire. And in mid tearm your book could feed me as a computer science student for a long time.	No
2019-03-22 08:24:03	Professional	Curiosity, Experimenting, Professional		Really interesting to see how much innovation can be put into plastic pieces.								Yes	We are using the uploaded files as inspiration for our experimentation.		Yes	More uploaded designs :)	No
2019-03-25 20:06:16	Hobbyist	Curiosity, Experimenting, Personal	Social Media	I want to learn to design compliant mechanisms myself										experimentation	Yes	Explanations of how to design my own compliant mechanisms	Design Resources
2019-03-22 11:31:51	Hobbyist	Curiosity													Yes		No
2019-03-22 12:12:17		Experimenting, Teaching		They provide a new way of imagining solutions											Yes	variations the thrust vectoring mechanism I think have many other app;lications	No
2019-03-26 05:15:03	Student	Curiosity, Experimenting, Personal	Social Media	Great resources. Would love to learn more on the design process					College	Curiosity					Yes	Resources on how to design compliant mechanisms	Design Resources
2019-03-22 13:21:20	Hobbyist	Curiosity, Experimenting, Personal, Teaching		not sure										for learning and inspiration	Yes		No
2019-07-05 08:38:02	Hobbyist	Curiosity, Experimenting, Personal	Social Media												Yes		No
2019-03-22 14:48:31	Hobbyist	Curiosity, Experimenting, Personal													Yes		No
2019-03-26 13:56:38	Student	Experimenting	Social Media	I was trying to come up with a wing mechanism for my own personal project and I currently have a version with 6 pin joints. Now I'm planning on building a compliant mechanism for it.					Graduate School	Curiosity	To develop my own mechanism and try and find other applications in automotive.				Yes	It would greatly help if you could also include the kinematics of the mechanism with the numbers. I would also know how to convert a mechanism with springs and pin joints to a fully compliant one, as in, what thickness should you use for the connections, length etc. If someones free, please build me a wing spreading mechanism with one linear motor actuator :p	Design Resources
2019-03-22 16:46:12	Hobbyist	Experimenting	Browsing on Thingiverse	simple manufacturing										testing and showcasing	No		No
2019-03-22 17:15:34	Professional	Curiosity	Social Media									No	demonstrate		Yes		No
2019-03-27 01:46:28	Hobbyist	Curiosity, Experimenting, Personal	Social Media	It gave me ideas, and made me think of other ways of designing parts.										To conceive model and product, for fun, for artistic purposes, or for more practical project and PoC. It could also help me improve some of the design I already made. I think compliant mechanisms have a great future in product / industrial design	Yes	Maybe more in-depth articles or videos about the process of developing compliant mechanisms	Design Resources
2019-03-22 17:21:42	Student	Experimenting, Professional	Social Media						Graduate School	Curiosity					Yes		No
2019-03-22 18:53:31	Hobbyist	Curiosity, Experimenting	Browsing on Thingiverse											learning	Yes		No
2019-03-22 18:58:48	Hobbyist	Curiosity, Experimenting	Social Media	I have not thought of compliant mechanisms before :)											Yes	More models to download print and experience	No
2019-03-22 20:02:37	Professional	Curiosity, Experimenting	Social Media	They change how I think about designing mechanisms.	They change how I think about designing mechanisms.							No	Inspire others, especially children. They will be the ones who change the world with these ideas.		Yes	More models. They don't have to be "useful". I just enjoy learning more about the different possibilities.	No
2019-03-22 20:05:15	Professional	Curiosity	Social Media	They are just helping me keep the idea in mind when I plan my own machinery.								Yes	I'm not sure. Yet.		Yes	Still in the early looking stages, so not yet.	No
2019-03-22 20:07:32	Student	Curiosity, Experimenting	Browsing on Thingiverse						College	Curiosity					Yes		No
2019-03-27 14:54:22	Student	Curiosity, Experimenting	Social Media	I am a mechanical engineering undergrad an watching the video inspired me to think out of the box					College	Curiosity	to play around				Yes	I would like to be able to design similar parts	Design Resources
2019-03-22 20:23:22	Hobbyist	Curiosity	Social Media	Its a form of design that really lends itself to 3d printing and works to its strengths										Fun, party tricks, show friends	Yes	MOAR PLEASE :)	No
2019-03-22 20:26:13	Student	Curiosity	Social Media	going to try to invent some					Highschool	Curiosity	fidgeting				Yes	really cool	No
2019-03-27 16:17:53	Hobbyist	Curiosity, Experimenting	Social Media	My area of action is totally different, so I've never seen anything about it and I'm stunned by what you did! Congratulations to the entire team!										I currently believe that I will try to use the Bistable Compliant Switch model to trigger and hold a touch button. Just for fun.	Yes	Perhaps more readings for lay people?	Design Resources
2019-03-22 22:43:38	Hobbyist	Personal	Social Media												Maybe	No	No
2019-03-22 22:54:59	Student	Curiosity, Experimenting	Social Media						Highschool	Curiosity					Yes		No
2019-03-22 23:09:12	Hobbyist	Curiosity	Social Media	i just thought it was cool	i just thought it was cool									to "wow" myself	Yes	more cool models	No
2019-03-28 13:17:30	Hobbyist	Curiosity, Experimenting, Personal	Social Media	Different ways of thinking, not every moving piece needs to move on it's own, but can move relative to itself too										Informational, share with peers	Yes	More info on the design process for each model perhaps	Design Resources
2019-03-23 00:18:54	Hobbyist	Personal	Social Media												Yes		No
2019-03-23 01:34:01	Student	Curiosity, Experimenting, Personal, Teaching	Browsing on Thingiverse						Highschool	Curiosity					Yes		No
2019-03-28 18:31:42	Hobbyist	Curiosity, Experimenting	Social Media	This question assumes that it inspired me. Please consider not using such biased or "loaded" questions in the future. A more honest question would be "Did the compliant mechanisms on this site inspire you, and if so, how?" And yes, they're awesome. It's made me want to study mechanical engineering more and learn how to map between joints and compliant mechanisms.										I hadn't made any plans yet.	Yes	Release the books for free my dudes	Design Resources
2019-03-29 15:41:11	Student	Curiosity, Experimenting	Social Media						College	Curiosity					Yes	design tools or guidelines	Design Resources
2019-03-23 05:25:12	Professional	Curiosity, Experimenting	Social Media	Made me think about adapting my own designs to use compliant mechanisms.	Made me think about adapting my own designs to use compliant mechanisms.							Maybe	As inspiration for other mechanisms.		Yes	No. You are doing good work.	No
2019-03-30 20:52:35	Professional	Curiosity	Social Media	reduce part complexity (part count)	reduce part complexity (part count)							Yes	Think about using more flexures instead of mechanical hinges.		Maybe	Hinge calculators (Mathcad documents)	Design Resources
2019-03-23 08:23:44	Hobbyist	Curiosity	Social Media											play around with the models and spread the word about these amazing mechanisms	Maybe		No
2019-03-23 09:53:07	Student	Curiosity, Experimenting, Personal	Social Media						Graduate School	Curiosity					Yes		No
2019-03-23 12:04:17	Hobbyist	Curiosity	Social Media												Yes		No
2019-03-31 02:05:08	Hobbyist	Curiosity, Experimenting, Personal	Social Media	To try to learn more about compliant mechanisms and incorporate into future designs.										Experimentation. Inspiration. Demonstrations.	Yes	Some simple instructions or tutorials on the fundamentals of compliant mechanisms. What do I need to know/think about when learning CM. I'm sure it's not simple, but a demonstration exercise (for example, designing the bistable mechanism - is the arm length the key variable for example). I've studied kinematics 20 years ago, but this fascinates me.	Design Resources
2019-03-31 11:09:59	Student	Curiosity	Social Media	it intruduced me into a new world of designing	it intruduced me into a new world of designing				Highschool	Curiosity	inspiration for own disigns				Yes	how to disign them	Design Resources
2019-03-31 18:46:20	Hobbyist	Curiosity, Experimenting	Social Media	Veritasium video and your explanation changed my understanding about Compliant Mechanisms (it can be used not only in cheap box hinges :D ). Nice work!										I will try to incorporate Compliant Mechanisms in my next designs for sure (only for hobby projects unfortunately)	Yes	As a hobbyist I would like to see more Compliant Mechanisms and how you come up with new designs (how your brain works). If I designed moving parts there always was pins in holes. So it's unatural to think abouth something else.	Design Resources
2019-03-23 13:44:32	Student	working on compliant mechanisms at ETH	Social Media						College	inspiration for compliant mechanisms					Yes		No
2019-03-23 14:57:38	Hobbyist	Curiosity	Social Media	gave me ideas about things that I didn't know where possible										playing around	Yes		No
2019-03-23 16:07:28	Student	Curiosity	Social Media						Graduate School	Curiosity					Yes		No
2019-03-23 16:18:52	Student	Curiosity, Experimenting	Social Media	To think beyond using joints and other "normal" means of motion.					Graduate School	Curiosity	Not sure. We'll see once i get my degree :)				Yes		No
2019-04-01 10:04:36	Professional	Curiosity, Professional	Social Media	To try and incorporate similar mechanisms in my design								Maybe	As demonstrative prototypes		Yes	A video lecture. A calculation tool to help design	Design Resources
2019-03-23 17:03:49	Professional	Curiosity	Browsing on Thingiverse									No			Yes		No
2019-03-23 17:21:41	Hobbyist	Curiosity	Browsing on Thingiverse											3d printing	Yes		No
2019-03-23 17:26:52	Student	Personal	Browsing on Thingiverse						College						Maybe		No
2019-03-23 17:38:00	Student	Curiosity	Social Media						Graduate School	Curiosity					Yes		No
2019-04-01 20:34:21	Professional	Curiosity, Experimenting, Personal, Professional, Learning new things, maybe to use in work.	Social Media	I now have new way of thinking during designing things.										To expand my knowledge about compliant mechanisms and try to understand how they were designed	Yes	I would love to be able to design such complicated mechanism to use in real life and to understand them. Ate they calculated, computer generated?	Design Resources
2019-03-23 20:17:22	Student	Curiosity, Experimenting	Social Media						College	Curiosity					Yes		No
2019-03-23 20:18:52	Hobbyist	Curiosity	Social Media												Yes		No
2019-04-02 14:33:15	Educator	Curiosity, Experimenting, Teaching, Professional	Social Media	I work with 3D printing in education. This is an excellent example of application of the technology in a way that would be hard to accomplish without digital fab.		Teacher Professional Development	Maybe	Sharing them as an example of application of 3D printing and digital fabrication. Potentially as a starting point for a design challenge.							Yes	Maybe I missed it, but I'm having a hard time thinking about how to design this sort of thing. Some sort of design axioms or rules of thumb would be helpful. Or a chart that compares traditional mechanisms and their analogs in compliant mechanisms.	Design Resources
2019-03-24 01:50:18	Student	Experimenting	Social Media						Graduate School	Curiosity					Yes		No
2019-03-24 02:27:17	Hobbyist	Curiosity	Browsing on Thingiverse												Yes		No
2019-03-24 08:36:17	Hobbyist	Curiosity, Experimenting	Browsing on Thingiverse	très intéressant											No		No
2019-03-24 08:54:28	Student	Experimenting	Social Media	For use in own projects					College	Class project					Yes		No
2019-03-24 10:39:56	Student	Experimenting, I want to try and probably develop a bistable mechanism to apply at my 3D printer	Social Media	Your website are great, the videos too! Thanks for sharing the models, and I hope to share my project to.					Graduate School	Develop bistable mechanism to apply at my 3D printer	I hope to learn how much i can from your work and do something similar to solve my problem				Yes	Nothing for now, but i hope to contribute in an near future	No
2019-03-24 11:02:44	Hobbyist	Experimenting	Social Media											Experimenting	Yes		No
2019-03-24 11:06:09	Hobbyist	Experimenting, Personal	cmr.byu.edu												Maybe		No
2019-03-24 11:43:06	Professional	Curiosity, Experimenting	Browsing on Thingiverse	Want to build mechanical computer								No			Yes		No
2019-03-24 12:12:09	Hobbyist	Curiosity, Experimenting	Social Media	they made me think about implementing flexible parts in prototypes and models										just trying things out (i.e. infill or size) and implementing certain parts in prototypes with moving parts	Maybe	not really, I might find something after playing with the models	No
2019-03-24 12:53:33	Student	Curiosity, Experimenting	Social Media	As a student in Mechanical Engineering I find this concept very interesing, and can se some future uses for these mechanisms - i'm interested i looking further into the workings and uses					Graduate School	Curiosity	To further increase my knowledge into design of mechanisms for both professional and hobbyist use				Yes		No
2019-03-24 13:11:52	Hobbyist	Curiosity, Experimenting	Social Media	I find them fascinating and it gives me inspiration to try to find applications where these mechanisms may be better suited than traditional solutions.										I want to use your models to learn how these types of mechanisms can be constructed and maybe in the future try to find uses for similar techniques	Yes	Maybe more models, although I understand that takes time.	No
2019-03-24 13:25:47	Student	Curiosity, Experimenting	Research Article	I'm taking a compliant mechanisms course at college in Delft, it helps to understand the mechanics	I'm taking a compliant mechanisms course at college in Delft, it helps to understand the mechanics				Graduate School	Class project	to gain insight in the mechanics of compliant mechanisms				Yes		No
2019-03-24 13:57:42	Hobbyist	Curiosity, Experimenting	Browsing on Thingiverse												Yes		No
2019-03-24 14:18:01	Hobbyist	Curiosity, Experimenting	Social Media	It might have. Maybe I will try to design one in the future.										test the capabilitys of 3d printing	Yes	nope	No
2019-03-24 14:29:33	Hobbyist	Curiosity, Experimenting, Personal	Browsing on Thingiverse												Maybe		No
2019-03-24 15:41:16	Professional	Experimenting	Social Media	I'm going to try to make the Bistable Mechanism oscillate!								No			Maybe	Not now!	No
2019-03-24 17:59:22	Hobbyist	Curiosity, Experimenting	Social Media											Education	Yes		No
2019-04-02 21:07:32	Educator	Curiosity	Social Media	I think it opens ones mind to break from traditional designing paradigms		College	Maybe	Showing them off in the makerspace where I work to inspire students							Yes	More info on how to design and apply them	Design Resources
2019-03-24 19:02:06	Student	Curiosity	Social Media						Highschool	Curiosity	Learning				Yes		No
2019-03-24 20:21:26	Student	Curiosity, Experimenting, Personal	Social Media						Highschool	Curiosity	To improve my knowledge and expand my tool chest of techniques that i can use when designing mechanical parts in robotics or other projects				Yes		No
2019-03-24 21:05:20	Hobbyist	Curiosity, Experimenting	Social Media												Yes		No
2019-03-24 23:10:14	Hobbyist	Curiosity, Experimenting	Social Media	They are cool and useful										Cool trinkets or possibly little working models	Yes		No
2019-03-24 23:10:51	Hobbyist	Curiosity	Social Media	I was amazed by the simplicity of production										Maybe	Yes		No
2019-03-24 23:50:27	Student	Curiosity, Experimenting, Personal	Social Media	I never knew about compliant mechanisms and they’re amazing!					Highschool	Curiosity					Maybe		No
2019-04-03 06:17:44	Student	Curiosity, Personal	Social Media	wanting to learn how to apply this to my own designs and as a fun challenge					Graduate School	Curiosity	Have a more tangible example then just pictures on the internet, and hopefully come up with my own compliant design.				Yes	A little more context on how you guys calculate these shapes, right now im trying to decipher the book of Larry Howel. But something tells me there is more going on than just punching in numbers in equations at the moment.	Design Resources
2019-03-25 02:37:09	Hobbyist	Curiosity, Experimenting	Social Media											Experiment with mi new 3d printer...	Yes		No
2019-03-25 02:39:35	Student	Curiosity, Experimenting	Social Media	I am already really interested in rockets. This gave me more ideas on applications for the aerospace industry.					Jr. High	My personal rocket projects	I build model rockets with Thrust Vector Control. I believe there are future applications				Yes	more awesome models!!!!!!!!!!!!!!!!!!!	No
2019-03-25 03:07:33	Student	Curiosity, Personal	Social Media						Highschool	Curiosity					Yes		No
2019-03-25 04:18:53	Student	Curiosity, Experimenting	Social Media	The bistable mechanisms in particular are just awesome.					College	Curiosity	Hopefully I'll find ways to incorporate these mechanisms into my own designs				Yes		No
2019-04-04 10:38:27	Hobbyist	Curiosity	Browsing on Thingiverse	The accessibility of the models is great to raise public interest in science and the mechanisms are very interesting to me.										I want to print them out to see how they work and if they are as good (or better) as their more traditionally designed counterparts. The information definetly raised my interest in this way of designing things.	Yes	What may help raise interest is an explanation of designing a compliant mechanism and the science behind it, though the second part of that was already achieved with the Veratasium video I would be very interested in a more in-depth explanation.	Design Resources
2019-03-25 09:50:18	Professional	Curiosity	Browsing on Thingiverse									Maybe			Yes		No
2019-04-04 18:33:01	Student	Curiosity, Experimenting, Personal	Social Media	simplifying parts I design in my mechanical engeneering degree					Graduate School	Curiosity					Yes	design tips and tricks to make compliant mechanisms work. tolerances and material strenght	Design Resources
2019-03-25 10:24:13	Student	Curiosity	Social Media						Graduate School	Curiosity	Playing				Yes		No
2019-03-25 11:18:44	Hobbyist	Curiosity, Experimenting, Personal	Social Media												Maybe		No
2019-04-06 02:39:14	Student	Curiosity, Experimenting, Personal, Teaching, Professional	Social Media	I am part of a small cubesat design club at my faculty so hopefully this way of doing hinges will come very handy.					College	Apart from the stated I'm 3D fan so anything and everything.	First test prints and then integration into daily design, my mayor is EE.				Yes	Software, library anything that can help with quick design or give a general idea/approach.	Design Resources
2019-03-25 14:01:52	Hobbyist	Curiosity	Social Media	extremely inspiring										implement these in my designs	Yes	more printable designs	No
2019-03-25 14:19:52	Student	Curiosity	Social Media	It made me think differently about hinges and other normally rigid mechanisms, and the possibility of making them compliant.					Highschool	Curiosity	Makes a great fidget				Yes	More compliant mechanisms on thingiverse	No
2019-03-25 14:37:41	Student	Personal	Browsing on Thingiverse						Graduate School	Curiosity					Yes		No
2019-03-25 15:54:25	Student	Curiosity, Experimenting	Social Media	Not enough. I'd like to create a mechanism. How should I move forward?					Graduate School	Personnal project					Yes		No
2019-03-25 15:57:47	Professional	Experimenting	Word of Mouth	don't know yet								Maybe	don't know yet		Maybe	no	No
2019-03-25 16:03:06	Hobbyist	Curiosity, Experimenting	Social Media												Yes		No
2019-03-25 16:16:05	Student	Curiosity	Social Media						Graduate School	Curiosity					Yes		No
2019-03-25 19:23:11	Student	Curiosity, Experimenting	Social Media						Graduate School	Curiosity					Yes		No
2019-04-07 03:19:23	Student	Curiosity, Experimenting, Personal	Social Media	It has inspired me to do more research about compliance in materials	It has inspired me to do more research about compliance in materials				College	Curiosity	Experiment with them and try to come up with different models				Yes	More theoretical explanations of how these mechanisms work	Design Resources
2019-03-25 21:28:17	Hobbyist	Curiosity, Personal	Browsing on Thingiverse												Yes		No
2019-03-25 22:37:49	Student	Curiosity, Experimenting	Browsing on Thingiverse						Jr. High	Curiosity					Maybe		No
2019-03-25 22:55:04	Hobbyist	Curiosity	Social Media	helps to see beyond the regular limits of a 3d printer's capablity	helps to see beyond the regular limits of a 3d printer's capablity									to learn from	Yes		No
2019-04-07 07:29:18	Hobbyist	Curiosity, Experimenting	Social Media											I am trying to spread the benefits of compliant mechanics to all of my friends.	Yes	If you share more models or tools it will be highly appreciated.	Design Resources
2019-03-25 23:59:01	Student	Curiosity	Social Media						College	Curiosity					Yes		No
2019-03-26 00:34:48	Student	Curiosity, Experimenting, Personal	Social Media						College	Curiosity					Yes		No
2019-03-26 01:21:01	Student	Curiosity	Social Media	The idea that common objects still have ways they can be improve					College	Curiosity	Tinkering and playing with				Yes		No
2019-03-26 01:32:36	Hobbyist	Curiosity, Experimenting	Social Media												Yes		No
2019-03-26 02:39:12	Student	Curiosity, Experimenting	Browsing on Thingiverse						College	Curiosity					Yes		No
2019-04-09 08:21:06	Student	Experimenting	Social Media	A whole new way to rethink standard mechanisms and create new ones. Also the ease on manufacturing.	A whole new way to rethink standard mechanisms and create new ones. Also the ease on manufacturing.				College					I'll be printing the gripper and try to use it as the tool it is. Hope to get inspired too.	Yes	I don't see any lack yet. Maybe some stress calculation images would be appreciated.	Design Resources
2019-03-26 07:09:47	Educator	Personal	Social Media			Highschool	Maybe		Graduate School	Curiosity					Yes		No
2019-03-26 09:13:42	Professional	Curiosity, Experimenting	Social Media									Maybe	The models are to play with and inspire in case I need a solution in the future		Yes		No
2019-03-26 10:05:05	Hobbyist	Curiosity, Experimenting, Personal	Social Media											Experiments and engineering	Yes		No
2019-03-26 10:16:46	Student	Teaching	Social Media	In many ways =) a new world is waiting	In many ways =) a new world is waiting				College	Hobby	In the beginning for learning and than for modeling				Yes		No
2019-03-26 10:45:05	Professional	Curiosity, Experimenting, Personal	Social Media	I'm just discovering 3d printing & inspired to see the possibilities.								Maybe	Too early to tell. Just expanding the bag of tricks for now.		Maybe	More of the same. Good work!	No
2019-03-26 11:07:08	Professional	Professional	Social Media	the geometries which can be useful								Yes	as examples for the geometry I can self modelate		Yes	Maybe more examples	No
2019-03-26 11:11:21	Professional	Curiosity, Experimenting	Social Media									Yes	Prototyping		Yes	Loved your Veritassium Video. Are there any Resources on designing Compliant Mechnisms in Ceramics? We would like to 3D Print some in Aluminia (AL2O3) on a CeraFab 8500 (see http://www.lithoz.com/)	No
2019-04-10 16:44:56	Student	Experimenting, Personal	Social Media						College	Curiosity	increase my knowledge of possible mechanisms and 3d-printers				Yes	some essential information for the designing of compliant mechanisms, how to start designing them myself.	Design Resources
2019-03-26 14:18:23	Student	Curiosity	Social Media	To explore mechanical engineering deeper and better					Graduate School	Curiosity					Yes		No
2019-03-26 14:18:57	Hobbyist	Curiosity	Social Media	the future is stranger than fiction										teach and share	Yes		No
2019-04-10 22:49:25	Hobbyist	Curiosity, Experimenting, Personal, Teaching	Social Media	Your 3D printable examples look so fun to print both with 3D printer and laser										I 2D / 3D model and I will try to incorporate your direct examples and tinker with my own.	Yes	Laser cut compliant designs. Simple 2D / 3D modeling of the moves and stress (What is compliant verses too stressful leading to fracture(s) )	Design Resources
2019-03-26 14:44:47	Researcher	Experimenting	cmr.byu.edu	Amazing !!! I work at a research lab at Harvard GSD and am also working with compliant mechanisms, would be great to chat and keep in touch.		Researcher								Prototyping	Yes		No
2019-03-26 15:13:33	Professional	Experimenting	Social Media	Tremendously... it’s so easily scalable and extremely simple...								Maybe	It inspires the creation of objects with less traditional hinges and individual parts...		Yes	This is already a great contribution	No
2019-03-26 15:37:14	Hobbyist	Curiosity, Experimenting	Social Media											3d Printing prototyping for fun	Yes	More models	No
2019-03-26 16:05:17	Student	Curiosity, Experimenting	Browsing on Thingiverse						Graduate School	Curiosity							No
2019-03-26 16:33:09	Student	Curiosity	Browsing on Thingiverse						Highschool	Curiosity					Maybe		No
2019-03-26 17:03:21	Hobbyist	Curiosity	Social Media											In my design	Yes		No
2019-03-26 18:31:13	Student	Curiosity	Browsing on Thingiverse	Never considered using flexible 'hinges' in a mechanism before.	Never considered using flexible 'hinges' in a mechanism before.				College	Curiosity	As of yet, I don't have any plans for any of the models, but perhaps in the future I will use it in power generation mechanisms or small vehicles.				Yes	Just keep making these demonstration mechanisms, they're very cool.	No
2019-03-26 19:17:42	Hobbyist	Curiosity, Experimenting, Teaching	Google Search												Yes		No
2019-03-26 21:24:58	Hobbyist	Curiosity, Experimenting	Social Media											Hobby	Maybe		No
2019-03-27 01:44:52	Hobbyist	Curiosity	Social Media	To create!										Farting around	Maybe		No
2019-04-11 21:47:37	Professional	Experimenting	Social Media	I am going to try and design a transmission with these concepts.	I am going to try and design a transmission with these concepts.							Maybe			Yes	Basic design concepts, future reading.	Design Resources
2019-03-27 02:39:20	Hobbyist	Curiosity	Social Media	Interest in different and unique mechanisms especially the creativity of talented designers.										To learn how to design for 3D printing.	Yes	not at the moment	No
2019-03-27 02:58:27	Hobbyist	Curiosity	Social Media											I plan to use it for misc things and as a fun little expirement	Yes	None that I can think of, thanks for the cool print!	No
2019-03-27 06:59:53	Hobbyist	Curiosity	Social Media	design and simplicity										i don't	Yes		No
2019-03-27 07:24:30	Student	Curiosity	Browsing on Thingiverse	i love the way the links interact and do unexpecting tings					Graduate School	Curiosity	to let other student see the power of 3d printing				Yes		No
2019-04-12 12:00:01	Student	Curiosity, Experimenting, Professional	Social Media	Awareness of expanded mechanical design possibilities (I am an engineering design student)	Awareness of expanded mechanical design possibilities (I am an engineering design student)				Graduate School	Curiosity	Experiment				Yes	Design tips and guidelines (I guess that's in the book)	Design Resources
2019-03-27 11:33:56	Student	Curiosity, Experimenting	Social Media						College	Curiosity	tinkering around with simmilar constructions				Yes		No
2019-03-27 12:01:09	Student	Curiosity, Experimenting	Social Media	Interest in monolithic mechanisms					College	Curiosity	See how the model acts in ANSYS and when 3D printed, so I can try designing my own compliant mechanism.				Yes	I haven't looked around your site too much yet.	No
2019-03-27 12:10:05	Professional	Experimenting	Social Media									Maybe			Yes		No
2019-03-27 12:27:32	Professional	Curiosity, Experimenting	Google Search									No			No		No
2019-03-27 13:01:56	Hobbyist	Curiosity	Social Media	It all looked interesting. I can't wait to print the bistable mechanism.										Just see how it works, the maybe try and design my own.	Yes	More please,	No
2019-03-27 14:21:32	Student	Curiosity, Personal, Professional	Browsing on Thingiverse						Graduate School	Curiosity	Perhaps return to an old project on bistable mechanisms and 3D print it.				Maybe		No
2019-04-12 23:21:42	Student	Experimenting	Social Media	To think ways that this mechanism can make life better,	To think ways that this mechanism can make life better,				Highschool	Curiosity	To study				Yes	Some kind of tutorials on how to create your own model on this.	Design Resources
2019-03-27 15:51:18	Student	Curiosity	Social Media						College	Curiosity					Yes		No
2019-04-13 19:58:19	Hobbyist	Curiosity	Social Media	I like to know something new and usefull. Sergey from Kyiv, Ukraine.										Its new area of knowleges for me. I would like to know more how 3d printable things can be applied in real life, what abbilities they have.	Yes	I would like to know more about design of 3d printable mechanisms. It would be great if you send me some source list to read more about 3dprinting design for engeneering and compliant mechanisms.	Design Resources
2019-03-27 17:26:21	Student	Curiosity	Social Media	Single part mechanisms					Highschool	Curiosity	Possibly to develop my own				Yes	Cant think of anything	No
2019-03-27 17:31:59	Hobbyist	Curiosity, Experimenting	Social Media											personal use	Yes		No
2019-03-27 19:40:15	Professional	Professional	Social Media	It gives curiosity to keep learning about them								Yes	Not this models, but to learn more about them		Yes		No
2019-04-14 14:21:31	Student	Curiosity	Social Media	Some parts of your website don't work well, I couldn't access the samples / downloads so I went to search on thingiverse					Graduate School	Curiosity	Going to print and then test them, maybe I can implement does mechanisms into product design				Yes	Online courses	Design Resources
2019-03-27 21:46:40	Hobbyist	Curiosity, Experimenting, Personal	Social Media	i'm fascinated by the simplicity of being able to show it to others with 3d print these days										wants to show and explain it to others	Maybe		No
2019-03-27 22:41:50	Hobbyist	Curiosity, Personal	Browsing on Thingiverse	Inspire?did not, but i love elephants.										humor	Maybe	not sure	No
2019-03-28 00:35:55	Hobbyist	Curiosity, Personal	Social Media											To show others what 3D printing can do and how intelligent design is made. Thank you for your research.	Maybe		No
2019-03-28 04:06:26	Professional	Curiosity	Social Media									Maybe			Yes		No
2019-03-28 07:54:17	Student	Curiosity	Social Media	It is very interesting that I can 3D print everything from pliers to light switches with no traditional mechanical moving parts. It excites me that my printer has this new realm of potential.					Highschool	Curiosity	Mainly to see what my 3D printer can do, but I can see myself integrating metal into the switch and using it for my hobby (building one of those simple ion engines out of stuff I have lying around the house).				Maybe	It'd be fascinating to have access to the 2-axis gimbal (although I have yet to see the full site), as it would be useful for a mount for my engine. This is because it is hard to get nonconductive bearings from the things lying around the house. Also, this entire field of technology is simply fascinating: I can't wait to see what you guys come up with next.	No
2019-03-28 11:44:27	Hobbyist	Curiosity, Experimenting, Personal	Social Media	I want to implement them in custom design											Yes		No
2019-03-28 12:34:30	Student	Experimenting	Social Media	Inspires me to think about what is truly possible just by shapes					Highschool	Curiosity	Sharing this information with peers and anyone who is unaware of how cool and useful compliant mechanisms are				Yes	Nope	No
2019-04-14 17:45:40	Student	Experimenting	Social Media						Graduate School	Curiosity					Yes	Affordable compliant mechanism book	Design Resources
2019-03-28 13:20:28	Professional	Curiosity, Experimenting	Social Media									No			Yes		No
2019-03-28 17:46:43	Hobbyist	Experimenting	Social Media												Yes		No
2019-03-28 17:59:36	Hobbyist	Curiosity, Experimenting	Social Media	Functional and movable out of 1 part										Looking for inspiration for a practicle use for myself	Yes		No
2019-04-17 12:00:33	Hobbyist	Curiosity	Social Media												Yes	More resources on how to develop own Compliant Mechanisms	Design Resources
2019-03-28 19:07:01	Hobbyist	Curiosity, Experimenting, Personal	Social Media	I can incorporate them into my 3d printing designs. I would love to play with the mechanism used for satellite thrusters!										personal tools and fun gadgets	Yes		No
2019-03-28 19:16:45	Hobbyist	Curiosity	Social Media											For fun	Yes		No
2019-03-29 00:49:26	Hobbyist	Curiosity, Experimenting, Teaching	Browsing on Thingiverse	I've been thinking about origami-like 3D prints that take advantage of thinner layers but still being connected to the part. I'm interested in making some kind of interesting wheel for a hobby robot I'm building.										To share with my 3D print club and inspire their designs.	Yes	The designs are already very cool!	No
2019-03-29 03:34:26	Hobbyist	Curiosity, Experimenting, Personal, Teaching	Social Media											fun, teach/show others including my kids	Yes		No
2019-03-29 03:39:42	Student	Curiosity	Browsing on Thingiverse	I want to experiment with implementing them into projects					Highschool	Curiosity	Implementing them in new projects				Yes		No
2019-03-29 04:34:57	Hobbyist	Curiosity	Social Media												Yes		No
2019-03-29 07:39:11	Hobbyist	Curiosity	Social Media	to think about how i can eliminate joints in my designs to make them more simple to print										as little desk toys	Maybe		No
2019-03-29 09:20:43	Professional	Curiosity, Experimenting, Personal	Social Media									Maybe			Yes		No
2019-04-17 12:16:01	Student	Curiosity, Experimenting, Professional	Social Media						Graduate School	apprenticeship in a company	learn more about compliant mechanism				Yes	more detail about how to make one	Design Resources
2019-03-29 09:37:33	Hobbyist	Curiosity, Experimenting, Personal	Browsing on Thingiverse												Yes		No
2019-03-29 10:46:48	Hobbyist	Curiosity, Experimenting, Personal	Browsing on Thingiverse	for the moment objet to make with my flex filament and i'am a AFOL (adult fan of LEGO)										just test for the moment	Yes		No
2019-03-29 12:45:21	Professional	Curiosity, Experimenting, Professional	Social Media	We have now taken compliant mechanisms as one new idea we want to experiment for being able to provide better solution for our organisation also in future								Yes	These models are for demo purposes to get the idea know, so we could invest more into research with them		Yes	Can't answer yet as I have only seen video on youtube, downloaded few models and purchased the book.	No
2019-03-29 14:01:34	Hobbyist	Experimenting	Social Media												Yes		No
2019-04-19 12:45:27	Educator	Curiosity, Experimenting, Personal, Teaching	Social Media			Highschool	Yes	I don't know yet	Graduate School	Curiosity					Yes	more in depth material to study the principles these object are designed on	Design Resources
2019-03-29 16:25:37	Student	Curiosity, Experimenting	Social Media	the leverage ratio					College	Curiosity	to experiment with compliant mechanisms				Yes		No
2019-03-29 19:58:00	Student	Curiosity, Experimenting	Social Media	Mad cool					College	Curiosity	I work in a Makerspace and we print stuff as examples to inspire people :}				Yes		No
2019-03-29 20:16:17	Student	Personal, Teaching	Social Media	I love learning and exploring new stuff					Highschool	Curiosity	Make more osem stuff				Yes		No
2019-03-29 21:24:48	Student	Curiosity, Experimenting, Personal	Social Media						College	Curiosity					Yes		No
2019-03-29 21:25:50	Hobbyist	Curiosity, Experimenting	Social Media	they are just fascinating and I just discovered the concept - thanks for making them available!											Yes		No
2019-03-29 21:29:51	Student	Curiosity	Social Media						Elementary School	Curiosity					No		No
2019-03-29 22:26:17	Hobbyist	Experimenting	Social Media	I admire the simplicity of what you're achieving										Currently, I'm developing a door key retreiving mechanism for my visitors (I live in a 4th floor with no elevator) and I implemented a planetary gear 1:16 overdrive transmission that works with an electric screwdriver but I'm having troubles with the sudden acceleration tangling up the cord reel. The centrifugal clutch you posted seems like a perfect, elegant solution for this problem. Thanks for…	Yes		No
2019-03-29 23:53:29	Student	Curiosity, Experimenting	Social Media						Graduate School	Curiosity					Yes		No
2019-04-22 16:52:10	Professional	Experimenting, Teaching	Social Media	As I was not aware of such mechanisms they fascinated me and intrigued wanting to know more and experiment and develop in this field.								Maybe	In my professional work I will also consider devices that use compliant mechanisms.		Yes	A basic intro course/lecture/guidance for getting started designing simple mechanisms.	Design Resources
2019-03-30 08:34:34	Hobbyist	Curiosity	Social Media	yep !										show my children a bit or mechanics basis	Maybe		No
2019-03-30 10:49:16	Professional	Experimenting	Social Media									Maybe			Yes		No
2019-03-30 11:21:32	Hobbyist	Curiosity	Social Media	Think Outside of the Box										satisfying my curiosity	Yes		No
2019-03-30 13:39:05	Student	Curiosity, Experimenting, Personal	Browsing on Thingiverse						Graduate School	Curiosity					Maybe		No
2019-03-30 14:55:53	Hobbyist	Experimenting	Social Media														No
2019-03-30 15:17:29	Student	Curiosity, Experimenting	Social Media	New desgin approach - not teached in university (Mech. Eng.), also the (to me) unexpected strength and durability of such mechanisms	Push university to implement this in their education process				Graduate School	Curiosity					Yes		No
2019-04-23 21:13:26	Student	Experimenting	Social Media	Would like to learn about it, and about other means of taking advantage of modern manufacturing technologies at my University					College	Curiosity	Personal testing, and then passing them on to friends and colleagues				Yes	Webinars? Downloadable video sessions and books maybe? I have no idea if any of these are available, did not look after them yet	Design Resources
2019-03-30 16:48:58	Hobbyist	Curiosity, Experimenting	Social Media	I'm curious how well those moving parts will work... If they are strong enough there's a whole new world of possibilities										In my own hobby projects	Yes		No
2019-03-30 19:37:37	Hobbyist	Curiosity, Experimenting	Social Media											experimenting	Yes		No
2019-04-26 17:58:23	Hobbyist	Curiosity, Experimenting, Personal	cmr.byu.edu											Do some testing with 3d printed models for switches or joystick gimbals	Yes	I would like to learn to design compliant mechanisms	Design Resources
2019-03-30 21:27:05	Hobbyist	Curiosity, Experimenting	Google Search	I love 3d functional prints. Inspiring what new manufacturing methods can do.										Experimenting/learning.	Yes	More models to download and print.	No
2019-03-30 22:18:41	Hobbyist	Curiosity, Experimenting, Personal	Browsing on Thingiverse												Maybe		No
2019-03-30 22:24:03	Hobbyist	Curiosity, Experimenting	Social Media												Yes		No
2019-03-30 23:47:50	Student	Curiosity, Experimenting, Teaching	Browsing on Thingiverse						College	Curiosity					Yes		No
2019-05-03 01:27:30	Hobbyist	Curiosity, Experimenting, Personal	Social Media	Looks like it can be useful for robotic joints, similar in spirit to biomechanical ones										No idea yet, I'll just download, print and experiment	Maybe	I'd be curious to know how compliant mechanisms can be adapted to actuators, for example to replace gear reduction in rotational actuators, or how it can be used to transform a rotational actuator to a linear one. I'd be interested to see if compliant mechanisms could replace tendons/ligaments/bones systems for biped robots as well	Design Resources
2019-03-31 04:23:25	Student	Curiosity	Browsing on Thingiverse						College	Curiosity					Yes		No
2019-05-06 16:42:04	Student	Curiosity, Experimenting	Social Media	learning how to create my own compliant mechanism					College	Curiosity	print them to learn how to do my own models				Yes	explanation about how they were design and maybe a platform to share our own creations	Design Resources
2019-03-31 08:16:39	Student	Curiosity	Browsing on Thingiverse						Graduate School	Curiosity					Yes		No
2019-03-31 09:12:09	Student	Curiosity, Experimenting	Browsing on Thingiverse						Graduate School	Curiosity					Yes		No
2019-05-07 04:28:00	Hobbyist	Curiosity	Social Media	It's cool to finally see good examples of what design for 3d printing really means.										Trying to learn about compliant mechanisms and maybe design my own.	Yes	More deep dive explanations of how the designs came about. How to think about problems with a compliant mechanism mentality.	Design Resources
2019-03-31 12:59:06	Hobbyist	Curiosity, Experimenting	Social Media											For experimentation and for some minor utility	Yes		No
2019-03-31 16:41:28	Hobbyist	Curiosity	Social Media												Maybe		No
2019-03-31 17:04:50	Student	Curiosity, Experimenting	Social Media						Highschool	Curiosity					Yes		No
2019-03-31 17:29:01	Student	Experimenting	Social Media						Highschool	Curiosity					Maybe		No
2019-05-07 06:54:01	Student	Curiosity, Experimenting	Social Media	Gave me another method to consider when approaching project designs. Seems very cool, especially given that all compliant mechanisms are implicitly print-in-place.					College	Developing my own projects.	Might be cool to integrate with some sort of linkage simulator Definitely going to 3D print them and use the principles in my designs for 3D printing				Yes	Post more mechanisms! Don't be afraid to get technical. Provide CM development/design resources for those who might be interested.	Design Resources
2019-03-31 18:57:38	Hobbyist	Curiosity, Experimenting	Browsing on Thingiverse	Impressed										Play	Maybe		No
2019-03-31 19:24:32	Professional	Curiosity, Experimenting	Social Media	To look into ways in which engineering problems can be solved using simple mechanical devices								Maybe	Experimentation		Yes		No
2019-03-31 19:39:15	Hobbyist	Curiosity, Experimenting	Social Media											Experiments	Yes		No
2019-03-31 20:03:37	Professional	Curiosity	Social Media	Possibility to use less components as well as reducing maintenance. Awe inspiring designs!	Possibility to use less components as well as reducing maintenance. Awe inspiring designs!							Maybe	Reduce part count and maintenance		Yes		No
2019-03-31 20:23:58	Hobbyist	Curiosity	Social Media												Yes		No
2019-03-31 21:34:14	Hobbyist	Curiosity, Experimenting, Personal	Browsing on Thingiverse	.										.	Yes	.	No
2019-05-07 15:09:12	Hobbyist	Experimenting	Social Media	It's very interesting what can be done with them and how they can be 3D printed										Integrate into my own designs.	Yes	Math and tools behind the designs.	Design Resources
2019-04-01 01:20:34	Student	Curiosity, Experimenting	Browsing on Thingiverse						College	Curiosity					Yes		No
2019-04-01 01:28:08	Hobbyist	Experimenting	Social Media	I love seeng how single print mechanisms can perform complex tasks. I play to use these in any way im able in my new moedels, or at least their theories.										invention!	Yes		No
2019-04-01 04:32:36	Hobbyist	Curiosity	Social Media	Inspired me by making me want to learn more about them.										Just to show co-workers at work.	Yes	More mechanisms!	No
2019-04-01 05:44:30	Hobbyist	Curiosity, Personal	Social Media												Yes		No
2019-04-01 06:11:48	Student	Curiosity	Social Media	🤩					College	Curiosity	🤭				Yes	🐚	No
2019-04-01 06:21:11	Hobbyist	Personal	Browsing on Thingiverse	very good										For personal use	Maybe	I do not know	No
2019-05-07 15:38:44	Hobbyist	Curiosity	Browsing on Thingiverse	First saw on Veritasium Video. Then kept coming across on Thingiverse. Nice work guys. I enjoy the uploads as it promotes different ways of thinking about stuff. Always cool to experiment and tinker about.										show off 3d printing to friends. personal enjoyment.	Yes	produce your own Youtube videos. Maybe have some of your students express their input into designs or challenges they faced while making or printing compliant designs. form/function stuff????	Design Resources
2019-04-01 12:32:51		Experimenting	Social Media	They inspired me to build more compliant mechanisms to replace multi-part tools.											Yes		No
2019-04-01 13:41:08	Student	Curiosity, Experimenting	Social Media	desing ideas					College	Curiosity	desing				Yes		No
2019-04-01 14:38:25	Student	Curiosity	Social Media	curiosity in experimental engineering					College	Curiosity	just have it as a talking piece				Yes		No
2019-04-01 15:15:18	Hobbyist	Experimenting	Browsing on Thingiverse												Yes		No
2019-05-07 15:49:00	Hobbyist	Synthesizing with a product design	Social Media	It simplified the design process of a particularly small and frequently moving part which previously was designed with rack and pinion, springs, gears, etc.										I hope to license the patent for commercial use	Yes	The only thing I feel I don't understand even a bit is the relationship between length and thickness of the flexible portions of, for example, the bistable switches. Is there a math that can be used when working at different scales? How does the bead function in the middle of the bistable mechanism intended for small circuits?	Design Resources
2019-04-01 16:13:27	Student	Curiosity	Social Media						Highschool	Curiosity					Maybe	Nope	No
2019-04-01 16:42:23	Hobbyist	Curiosity, Experimenting	Social Media											Learning, trying to design my own inspired on what I see/try.	Yes	I like what's offered. More would be better :). Thanks	No
2019-04-01 16:57:18	Student	Experimenting	Google Search						College	Curiosity	just fun				Yes		No
2019-04-01 17:38:42	Student	Curiosity, Personal	Social Media	They inspire me to want to create some sort of fully compliant, but extremely complex mechanism.					Highschool	Curiosity	To explore and learn				Yes	Nothing more	No
2019-04-01 18:14:34	Hobbyist	Curiosity	Social Media											I plan to design a similar model and insert a wedge prism into the rotating circle (for fun)	Yes		No
2019-04-01 19:09:37	Hobbyist	Curiosity, Experimenting, Teaching	Browsing on Thingiverse												Yes		No
2019-05-08 01:30:13	Hobbyist	Experimenting	Social Media	I want to better my designs by learning from other well made designs										I want to understand how to incorporate like systems into my own designs	Yes	A breakdown of your design process. Where do you start? what factors influence your design? what are the most difficult aspects in your design process? Can you post a tutorial on how you go about finding optimal distances in your pieces and stress points? How do you decide on the appropriate ratios for your centrifugal clutch an like designs?	Design Resources
2019-04-01 21:05:05	Student	Curiosity, Experimenting	Social Media						College	Curiosity					Yes		No
2019-04-01 23:32:00	Student	Curiosity, Personal	Social Media						Highschool	Curiosity					Yes		No
2019-04-02 03:38:01	Student	Curiosity, Experimenting	Social Media	It made me think of new ways I could add this to my engineering designs					Highschool	Both					Yes		No
2019-04-02 10:27:03	Student	Curiosity, Experimenting	Social Media						Highschool	Curiosity					Yes		No
2019-04-02 11:25:28	Hobbyist	Curiosity, Experimenting, Personal	Social Media	It opens my mind to new kinds of mechanisms in 3D printing										I don't know yet, I just keep an eye on what exists.	Maybe	No	No
2019-04-02 12:39:44	Educator	Curiosity, Teaching	Social Media	They are fascinating to look at!		Librarian								As demonstrations for what a 3D printer can do.	No		No
2019-05-08 01:53:52	Hobbyist	Curiosity, Experimenting	Social Media											making quadcopter parts, more precisely a camera gimbal	Yes	A 3 axis printable mechanism would be awesome! as well as a tuto on how to think in such way and CAD our way through it	Design Resources
2019-04-02 14:36:34	Student	Curiosity	Social Media	It didn't inspire me as such, only just piqued my curiosity and I need something to test print...					College	Just to learn how to print (for bachelor's thesis)	I don't. Just need to learn to 3D-print				Yes	More compliant mechanisms would be nice	No
2019-04-02 15:37:36	Hobbyist	Curiosity	Browsing on Thingiverse											??	No		No
2019-04-02 15:39:51	Student	Curiosity, Experimenting	Social Media						Graduate School	Curiosity					Maybe		No
2019-04-02 17:48:04	Student	Curiosity, Experimenting, Personal	Social Media						Highschool	Curiosity					Yes		No
2019-04-02 19:28:51	Hobbyist	Curiosity, Experimenting, Personal	Social Media	YEP, nice design										yes, just for the fun of showing another aproce of making a contact	Yes		No
2019-04-02 19:37:40																	No
2019-04-02 19:43:03	Student	Curiosity, Experimenting	Social Media						Highschool	Curiosity					Maybe		No
2019-05-08 11:36:04	Hobbyist	Curiosity, Experimenting, Personal	Social Media	it showed me a type of design for something I never knew existed before										I have a laser cutter and want to try some of them. I work on printers(firmware) and think some of them could be used professionally as well.	Yes	(just started looking and have found some of these)More design resources and the tech behind this type of design. It is also a bit unclear to me how 'compliant' things need to be since some are done in metal. I'm using a laser cutter so not sure what some of the best ways to use the ideas here are. It seems like some are very 2d but some are also very 3d. Maybe break down or pointers by that clas…	Design Resources
2019-04-02 22:04:50	Student	Curiosity	Social Media						Highschool	Curiosity					Yes		No
2019-05-08 16:00:02	Student	Experimenting	Google Search	2 DOF fully compliant space pointing mechanism					College	Curiosity	Ideas para proyectos personales				Yes	more videos, thanks	Design Resources
2019-04-02 23:45:51	Hobbyist	Curiosity, Experimenting	Social Media												Maybe		No
2019-04-03 00:18:51	Student	Curiosity, Experimenting, Personal	Social Media						Highschool	Curiosity or inspiration for a robot part.	As trinkets, demos to show off, or to get ideas, and to prototype				Yes		No
2019-04-03 05:52:56	Student	Curiosity, Experimenting, Inspiration for personal designs; I'm on an FRC team	Social Media	I do many of the designs for my FRC team and many get 3d printed; it would be helpful, interesting, and educational if I were able to make my own designs for our robot.					Highschool	FRC (FIRST Robotics Competition)	I am going to try to recreate the Compliant Overrunning Clutch to teach myself more about compliant mechanisms.				Yes	Not really, what you do is amazing.	No
2019-05-09 15:00:03	Hobbyist	Curiosity, Experimenting, Sharing with my kids for education	Social Media	I was fascinated to learn of a way of design that is completely new to me. I'm starting to imagine new designs and wondering which can be made with compliant mechanisms.	I was fascinated to learn of a way of design that is completely new to me. I'm starting to imagine new designs and wondering which can be made with compliant mechanisms.										Yes	I'd love to see some other videos (perhaps partnered with Science YouTube channels) talking about the design decisions, evaluating force requirements and when and where moveable components work, vs where they are likely to fail	Design Resources
2019-04-03 06:53:44	Hobbyist	Curiosity, Experimenting	Social Media	Maybe to use some of them in my projects.										Don't know yet.	Yes		No
2019-04-03 08:54:08	Professional	Curiosity, Experimenting	Social Media									Maybe			Yes		No
2019-04-03 11:02:23																	No
2019-04-03 12:51:16	Hobbyist	Curiosity, Experimenting	Social Media											to keep it in the office and play with it sporadically	Yes		No
2019-04-03 16:43:37	Educator	Curiosity	Social Media	I hope to use it to inspire students to make new things!		Highschool	Maybe	Demonstration							Yes	Not really	No
2019-04-03 18:09:02	Student	Curiosity, Experimenting	Browsing on Thingiverse	It looked really cool, and was amazing that it works so well and is so simple					Highschool	Curiosity	I just wanted to play with and marvel at it				Yes		No
2019-04-03 18:36:35	Hobbyist	Curiosity, Experimenting, Personal	Word of Mouth												Yes		No
2019-04-03 19:47:13	Hobbyist	Curiosity, Experimenting, Personal	Social Media											print a sample to play with	Maybe		No
2019-04-03 20:12:17	Hobbyist	Curiosity	Social Media											for fun	Yes		No
2019-04-03 20:20:50	Hobbyist	Curiosity, Experimenting, Personal	Social Media	Makes me wwant to recherch further into the subject										Trying to apply those system to old and futur design, having a new vision of things	Yes		No
2019-04-03 20:43:53	Professional	Curiosity, Experimenting	Social Media	Intriguing to see how simple shapes come to life.								Maybe	No plans yet but I will at least show printed objects to my colleagues and friends.		Maybe		No
2019-04-03 20:59:10	Student	Curiosity	Social Media	I would like to do a research project on the applications of compliant mechanisms in everyday life.					College	Research Project	I would like to show my professor this to work on an oscar research paper (OSCAR.GMU.EDU)				Yes		No
2019-04-03 21:22:45	Educator	Personal	Google Search			Highschool	Maybe								Maybe		No
2019-04-03 22:01:33	Professional	Experimenting	Social Media									No	for research and inovation		Yes		No
2019-05-10 19:38:28	Hobbyist	Curiosity, Experimenting, Teaching	Browsing on Thingiverse	They help me teach my children about mechanics/mechanisms in a way that is enjoyable. Even though the concepts aren't grasped by my younger children the wonder and "cool" factor definitely resonate with them.	They help me teach my children about mechanics/mechanisms in a way that is enjoyable. Even though the concepts aren't grasped by my younger children the wonder and "cool" factor definitely resonate with them.									Inspiration; Teaching scouts and my own children.	Yes	Videos	Design Resources
2019-04-03 23:24:45	Hobbyist	Curiosity, Experimenting	Browsing on Thingiverse	Seems look a unique way of thinking for future items										Testing and playing for information and ideas	Yes	Not at the moment	No
2019-04-04 07:01:39	Hobbyist	Curiosity, Personal	Social Media	the potential for a unique design that FDM printing, while not ideal for, is oddly suited for over traditional wood work :).										inspire trinkets and designs for personal use	Yes		No
2019-05-11 01:50:41	Professional	Curiosity	Social Media	New perspective of design								No	To learn the process		Yes	Books	Design Resources
2019-05-13 02:26:16	Hobbyist	Curiosity, Experimenting	Social Media	I restarted building lego structures to test the compliant mechanisms and now I play with my kids a lot, thrying to find new applications for the printed designs. Thanks guys.	I restarted building lego structures to test the compliant mechanisms and now I play with my kids a lot, thrying to find new applications for the printed designs. Thanks guys.									I do use them with lego builds and I'll consider applying compliant mechs in my next diy project	Yes	Some short explanation how and why these things work would be nice. I know, it's not a field could be explained but without the real depth of it, I'd be happy to read a short pamphlet about compliant machines in laymans terms. THe veritasium video helped a lot (Kudos!) and I guess it's not that simple to shrink Prof. Howell's book but still...	Design Resources
2019-04-04 12:30:55	Hobbyist	Personal	Browsing on Thingiverse											hoby	Maybe	yes	No
2019-04-04 15:13:56	Hobbyist	Curiosity	Social Media											I would like to 3D print them and show to friends	Yes		No
2019-05-13 22:05:29	Hobbyist	Curiosity, Experimenting	Social Media	The simplicity of one piece utilising the materials properties transformed into mechanism.										Enhance my knowledge of different filaments performance in compliant mechanisms. To know design limits.	Yes	The mathematics of compliant mechanisms and the relation to a materials plastic properties.	Design Resources
2019-04-04 16:05:45	Hobbyist	Curiosity, Experimenting	Social Media														No
2019-04-04 18:30:43	Hobbyist	Curiosity, Experimenting, Professional	Social Media												Yes		No
2019-05-14 15:46:26	Professional	Curiosity, Experimenting, Personal	Social Media	They open a new and exciting approach on mechanisms								Maybe	I would like to apply that on 3D printing and additive manufacturing designs		Yes	Tips/tutorials on designing compliant mechanisms. How to approach a new design and which are the best ways to implement it on 3D printing designs	Design Resources
2019-04-04 18:35:17	Hobbyist	Experimenting	Browsing on Thingiverse												Yes		No
2019-04-04 18:51:27	Student	Curiosity	Social Media	There is something magical about them. It really changes the way I think about mechanism. Thank you for making the models public.					College	Curiosity	I try to find ways to incorporate the compliant mechanism principals in my future work				Yes		No
2019-05-14 17:24:44	Student	Curiosity, Experimenting	Social Media	I think it's really neat to have a one-part mechanism, rather than many parts held together by bolts or screws. I like the applications for space (thanks to their lightweight nature) and think that they are a good step forward for simpler, more reliable mechanisms and machines.					Highschool	Curiosity	I want to be able to hold and use the pliers, rather than observe them in an image or video. Same for the hinges and other structures. I also think they'd make good examples of the things that can be made via 3d printing.				Yes	Probably more models, or a way to learn how to design them. I like the idea of only needing one part and no assembly, and I think I could find applications for them in everyday life. Locks, doors, other tools, etc.	Design Resources
2019-04-05 03:25:57	Student	Curiosity	Social Media	dunno, I just find it all really cool that this stuff can be done. Keep doing great stuff!					College	Curiosity	Using the elephant point in space as a cool toy I guess.				Yes	more files to print! They are so cool.	No
2019-04-05 09:34:22	Student	Curiosity, Experimenting	Social Media						Highschool	Curiosity					Yes		No
2019-04-05 12:07:37	Hobbyist	Curiosity	Social Media												Maybe		No
2019-04-05 15:46:31	Student	Curiosity	Social Media	To make my own					Highschool	Curiosity	Curios				Yes		No
2019-04-05 16:38:25	Student	Curiosity, Experimenting, Personal	Social Media	I do a lot of electrical work as part of my research, and conductive pliers have always been a bit of a problem. I’m excited to try these as an alternative!					Graduate School	Curiosity	I plan to actually try using them as pliers. If they work well, I imagine all of the student organizations will be printing their own ere long.				Yes		No
2019-04-05 16:42:59	Student	Curiosity	Word of Mouth	It looks cool					College	Curiosity	Might show it to some friends				Maybe	Nope	No
2019-04-05 16:49:56	Hobbyist	Curiosity, Experimenting	Social Media												Yes		No
2019-04-05 21:02:05	Hobbyist	Experimenting, Professional	cmr.byu.edu											Testing filaments for flexure tolerance and fatigue	Yes		No
2019-04-06 02:03:41	Hobbyist	Curiosity	Social Media	This is a fascinating way to view mechanical devices.										show off the compliant mechanisms	Maybe		No
2019-05-14 22:25:34	Professional	Personal	Social Media	I realized that I could actually use compliant parts in my designs, which for my purposes right now are more for locking parts together securely without having to use extra parts or metal/nylon hardware.								Maybe			Yes	I think a good idea would be to put out a design guide for simple compliant mechanisms, giving out simple examples, explanations, and design rules for people to learn and experiment with.	Design Resources
2019-04-06 02:59:47	Hobbyist	Curiosity, Experimenting	Social Media	it inspired me to rethink out hinges										more for tinkering	Yes	cant think of anything at the moment	No
2019-04-06 05:38:51	Hobbyist	Curiosity, Experimenting	Social Media	Really fascinating mechanics										Showing other enthusiasts	Maybe	not yet	No
2019-04-06 10:12:09	Hobbyist	Curiosity	Browsing on Thingiverse												Yes		No
2019-04-06 14:47:40	Student	Curiosity	Browsing on Thingiverse						Highschool	Curiosity					Yes		No
2019-04-06 15:28:45	Hobbyist	Curiosity	Social Media											Mostly on hobbies.	Yes		No
2019-04-06 18:40:13	Hobbyist	Curiosity, Experimenting, Personal	Social Media	I was intrigued										To teach myself different ways of thinking relative to my needs	Yes	I think sharing benefits us all, I would like to see this continue.	No
2019-04-06 19:15:41	Hobbyist	Experimenting	Browsing on Thingiverse	-										For demonstration	Yes	-	No
2019-04-06 19:55:13	Student	Curiosity	Social Media						Graduate School	Curiosity					Yes		No
2019-04-06 23:13:44	Hobbyist	Curiosity, Experimenting, Personal, Teaching, Professional	Browsing on Thingiverse	Seems like an interesting alternative to hinges and springs										previously answered	Yes	No, keep making these amazing things!	No
2019-04-07 01:11:56	Student	Curiosity, Experimenting, Personal	Social Media	I'm an engineering major, and the math behind each of these deigns fascinates me.					College	Curiosity					Yes	More Compliant Mechanisms!	No
2019-05-16 06:15:54	Student	Curiosity, Personal	Social Media	It gives me a brand new concept to design the products!					Graduate School	Curiosity	Modify it and thinking how to apply it on my project				Yes	More material about the mathematics detail	Design Resources
2019-05-16 06:56:45	Hobbyist	Curiosity	Social Media	To think of more ways to integrate solid pieces of plastic designs into multiple assembled pieces of plastic functions										For my own curiosity	Yes	To explain the math behind the shapes	Design Resources
2019-03-20 14:19:57	Student	Curiosity, Experimenting		Centrifugal Clutch					Graduate School	Curiosity	grow weed				Yes	how we can use all this.. haha	Examples
2019-03-21 20:41:21	Hobbyist	Curiosity		i would like to design my own mechanisms										i would like to print them and try them	Yes	a repository of such mechanisms	Examples
2019-03-27 20:53:09	Student	Curiosity, Experimenting	Word of Mouth	it is amazing					College	IDK yet					Yes	I enjoy the videos on how it is being used in the real world.	Examples
2019-04-07 09:24:57	Student	Experimenting	Social Media						College	Hobby: Hamradio					Maybe		No
2019-04-07 14:22:24	Student	Curiosity, Experimenting	Social Media						College	Curiosity					Yes		No
2019-04-07 19:55:42	Hobbyist	Curiosity	Social Media														No
2019-04-07 20:13:02	Student	Curiosity, Experimenting, Personal	Social Media	Curious to see if these mechanisms can be useful in human motion technology					College	Curiosity	Don't know yet				Yes		No
2019-04-07 22:00:29	Student	Curiosity, Experimenting	Browsing on Thingiverse						College	Curiosity					Yes		No
2019-04-07 23:16:13	Student	Curiosity, Experimenting, Personal	Social Media	I am a ME student and these mechanisms opened up a whole new world for me. It is an entirely new way to think about mechanisms					College	Curiosity	Right now I am just playing around, but i've been looking into design guides for these mechanisms and this may quickly turn into experimentation.				Yes	Not at this time, but I'm sure i will have multiple suggestions, questions, comments as I print more of these. Sorry i can't be of more help yet.	No
2019-03-29 09:33:03	Student	Experimenting	Social Media	I'm an Industrial Designer doing an assignment with the European Space Agency designing tools for space. I love this concept and have have played with origami in design before but this has blown my mind as to it's rigidity, reliability and material usefulness. I hope to incorporate some of these mechanisms into my design					Graduate School	Class project	I'm not an engineer so I am looking to apply these sample mechanisms and modify them where fit into a novel and useful tool				Yes	It would be nice to have access to, if there were more sample designs demonstrating different motions and energy conversions	Examples
2019-04-08 04:12:03	Student	Teaching	Google Search												No		No
2019-04-08 04:44:01	Student	Experimenting, Personal	Social Media	This is an idea that runs against everything that I have been taught about machine design- in that it favors flexing objects instead of hating them. Fascinating idea, and something that I fully intend to look into more myself. Thank you so much for the free models!					College	Curiosity	I am a business student who loves to play with engineering, but really hates the math that goes with it. In my free time, I like to tinker and use the free 3d printing lab, and I intend to learn from these models to try to make some of my own.				Yes		No
2019-04-08 08:53:10	Hobbyist	Curiosity	Social Media											For fun	Yes	More models :)	No
2019-04-09 17:48:50	Student	Curiosity, Experimenting	Social Media						Graduate School	Curiosity					Yes	Examples how they can REALLY be used in real life. (except for the nuclear bomb compliant mechanism, that was dope af)	Examples
2019-04-08 13:57:31	Hobbyist	Experimenting	Social Media	The simplicity of manufacture										I am working on an inexpensive open source fundus camera for eye exams and I thought these compliant mechanisms might be able to simplify the production.	Yes		No
2019-04-08 14:03:41	Student	Curiosity, Experimenting, Teaching	Social Media	i have never seen things like this, this lets me explore the prototyping technologies further and inspires me to make designs that can be done by any technology					College	Curiosity					Yes		No
2019-04-08 15:52:18	Hobbyist	Curiosity	Social Media												Yes		No
2019-04-08 18:32:28	Hobbyist		Social Media											fun	Yes		No
2019-04-08 20:01:58	Hobbyist	Curiosity	Social Media	i've been interested in compliant mechanisms for a long time...										perhaps, more thoroughly pursue it	Yes		No
2019-04-08 20:28:13	Hobbyist	Experimenting	Social Media	Inspired me to take a closer look in their functionality											Yes		No
2019-04-23 19:35:08	Educator	Curiosity	Social Media	Very fun to see what is possible. I'm curious to try and do the buckling FEA to design my own.		Graduate School	Maybe	For my own experimantation and to inspire students to think in new ways.							Yes	More product examples and perhaps in different materials.	Examples
2019-04-08 23:07:37	Hobbyist	Curiosity	Social Media	It makes me realize that machines are not all switches with hard clicks and clacks.										I might try 3d printing some	Yes	No	No
2019-05-15 04:09:38	Hobbyist	Curiosity	Social Media	Intriguing mechanism without pivot pins										Expanding thought processes used in problem solving.	Yes	Practical devices using CM.	Examples
2019-04-09 02:52:44	Student	Curiosity	Social Media	They are an amazing use of standard material to make extraordinary things.					Highschool	Curiosity					Yes		No
2019-04-09 06:13:27	Hobbyist	Experimenting	cmr.byu.edu											Information for me.	Yes	yes	No
2019-04-09 07:45:31	Student	Experimenting	Google Search	still need to read more...					College	home engineering uber job	to study the behavior				Yes		No
2019-05-17 17:42:16	Hobbyist	Curiosity, Experimenting	Social Media	I've got a 3D printer on the way										To take over the world	Yes	More compliant mechanisms shown in various applications	Examples
2019-04-09 11:33:57	Student	Curiosity, Experimenting	Social Media						Graduate School	Curiosity					Yes	Do you offer masters courses ?	No
2019-04-09 13:58:20	Professional	Experimenting	Social Media									Maybe			Yes		No
2019-04-09 14:08:25	Hobbyist	Curiosity, Experimenting	Social Media	To look at thin flexible links as a one of the ways to solve practical difficulties										print them and play with it, and if i found a a place or project where it will fit, i will use it	Yes	i dont know yet	No
2019-03-19 19:49:56	Professional	Curiosity, Professional		I love the idea if 3D printable tools								Maybe	I'd use them if I knew how to design them, or if they were presented a widgets that didn't require legos		Yes	Perhaps a library of Fusion 360 mechanisms?	Improve Content
2019-04-09 14:56:58	Student	Curiosity	Social Media	They seem like a really interesting topic I would maybe like to learn more about					Highschool	Curiosity	It will maybe come in useful in the future				Yes	More cool models I could print	No
2019-04-09 15:23:22	Hobbyist	Make it easily avaible to others.	Social Media	New Concept, makes me brave to use flexable hinges in my projects.										I hope so.	Yes	Discover More, show more, your the expert in this field.	No
2019-03-19 20:36:19	Professional	Curiosity, Experimenting, Personal, Teaching		Kinetic design and actuator driven motion for robotics and other applications are my primary interest. Hydraulic or pneumatic models or examples beyond simple syringe and tube are hard to find. These compliant mechanisms have already addressed several design challenges. Many thanks for the work already done here!										Robots and mechanisms that are less servo / electro based and based on more kinetic and mechanical actions are my passion and vision for my designs. I work with HS engineering students and these demonstrate more in the realm of where I want to inspire their thinking and design.	Yes	Actuators and similar motion control or enhancements for bio-mimicry types of movement would be really interesting.	Improve Content
2019-04-09 18:49:40	Student	Experimenting	Browsing on Thingiverse						Graduate School	Curiosity					Yes		No
2019-03-19 23:01:54	Student	Curiosity		I watched video from Veritasium. I would like find this kind of mechanism that I could yous daily. Something useful ťahy benefits from simplicity of design. I own 3d printer and this is perfect use of it.					College	Curiosity	For know just for testing purpose. Didn't find any that would be of real use for me. Maybe try to modify and create something useful for my use.				Yes	Create whole small mechanism that would incorporate this design. 3d printable model of it. Just to see more complex use of this.	Improve Content
2019-04-09 20:34:06	Professional	Curiosity	Social Media	I'm always trying to find amazing stuff to print								Yes	To show what 3d printers are capable of doing		Yes	I have no idea yet. I just found out this exists. ask me in a few weeks.	No
2019-04-09 20:50:35	Hobbyist	Curiosity	Social Media	trying out new thinks to make better mechanics										toy and share this new idea	Maybe	bit more knowledge	No
2019-03-20 14:37:50	Professional	Curiosity, Experimenting		Didn't know it was a thing; definitely inspirational for future projects.								Maybe	Demonstrating capabilities of AM.		Yes	Part scaling is incorrect and should be done in mm.	Improve Content
2019-04-09 23:10:32	Hobbyist	Curiosity, Experimenting	Social Media											just for fun	Maybe		No
2019-04-10 03:42:07	Student	Curiosity, Experimenting, Personal	Social Media	they really fire up my love for mechanical engineering im not gonna lie					College	Curiosity	checking them out!				Yes		No
2019-04-10 04:09:53	Hobbyist	Curiosity, Experimenting, Personal, Professional	Google Search	single piece complexity											Yes		No
2019-04-10 08:19:09	Hobbyist	Curiosity, Experimenting	Social Media											for teaching in a maker lab	Yes		No
2019-04-10 09:12:18	Hobbyist	Curiosity, Experimenting	Google Search	I would like to use the principles in my own designs										To expand my creative and problem solving model making skillset	Yes		No
2019-03-20 16:39:05	Student	Curiosity, Experimenting							College	Curiosity					Yes	More available book / reading ressources	Improve Content
2019-04-10 11:32:51	Hobbyist	Curiosity, Experimenting	Social Media	It's nice to get some new views on designpath that can be taken for hobbyist like me and what maybe will be State of art in the Future :)										Just for myself	Yes	everything! This topic ist fascinating and I think just on the beginning!	No
2019-04-10 12:06:57	Student	Curiosity	Social Media	The bistable compliant switch and the bistable mechanism					Highschool	Curiosity	Nothing really, I just like the tactility.				Yes	Nothing!	No
2019-04-10 12:33:37	Hobbyist	Curiosity	Social Media	I like the idea of flexible parts. I hope I can implement something like that in my designs some day											Maybe		No
2019-04-10 13:06:56	Student	Curiosity, Experimenting	Social Media						Highschool	Curiosity					Yes	more things like this	No
2019-03-20 21:17:04	Professional	Curiosity, Experimenting		As a real world example of a functional print.								Maybe	As inspiration in my own designs.		Yes	The design process or modeling software used.	Improve Content
2019-03-21 00:23:30	Hobbyist	Curiosity, Experimenting, Personal		The simplicity and purity of these objects is brings me joy.											Yes	More detailed printing instructions optimized by your experiences in printing in varied materials	Improve Content
2019-03-21 03:47:41	Professional	Curiosity		To make more!								Maybe	To familiarize myself with this concept.		Yes	Fusion 360 model files.	Improve Content
2019-04-10 18:10:12	Professional	Experimenting, Personal, Professional	Social Media									Maybe			Yes		No
2019-04-10 20:47:04	Hobbyist	Curiosity	Social Media	To try making my own versions with thicker joints										To annoy my co-workers	Yes		No
2019-03-21 09:23:58	Student	Curiosity		I saw the Veritasium video which made me curious to print the object myself					Graduate School	Curiosity	Do demonstrate compliant design				Yes	versions that could be printed with brittle PLA	Improve Content
2019-04-10 21:24:41	Student	Experimenting	Browsing on Thingiverse						Highschool	Curiosity					Yes		No
2019-03-21 15:12:20	Hobbyist	Curiosity, Experimenting		I am trying to learn how to model to see if I can't apply these concepts to my own prints										experimentation. Learning how to model works before trying to model my own variants.	Yes	new designs that test other concepts besides the ones already on thingiverse.	Improve Content
2019-04-10 22:49:39	Professional	Curiosity	Social Media									Maybe			Yes		No
2019-04-10 23:16:25	Hobbyist	Curiosity	Browsing on Thingiverse												Maybe		No
2019-04-11 01:09:04	Hobbyist	Curiosity, Experimenting, Professional	Social Media											Experimenting in my open 3dprint / CNC designs			No
2019-03-21 15:40:42	Professional	Experimenting		Made me want to incorporate a compliant mechanism in a couple consumer products I am working on.								Yes	Inspiration. Working on a couple R+D projects that could incorporate some compliant mechanisms in plastics.		Yes	More examples of physical models. Maybe more examples of real life applications aswell	Improve Content
2019-04-11 03:23:00	Hobbyist	Curiosity	Browsing on Thingiverse												Maybe		No
2019-04-11 04:09:58	Hobbyist	Curiosity, Experimenting	Social Media	they looked very cool										for fun	Maybe	no	No
2019-04-11 08:29:18	Hobbyist	Curiosity	Social Media											Toy	Maybe		No
2019-04-11 10:56:58	Hobbyist	Curiosity, Experimenting	Social Media												Yes		No
2019-04-11 13:17:19	Hobbyist	Curiosity	Social Media											Fun / Interest / Self-education	Yes		No
2019-04-11 15:01:37	Hobbyist	Curiosity	Social Media												Yes		No
2019-04-11 15:02:48	Hobbyist	Curiosity, Experimenting	Social Media												Maybe		No
2019-04-11 15:49:28	Student	Curiosity, Experimenting	Social Media						College	Curiosity					Maybe		No
2019-04-11 17:36:07	Hobbyist	Experimenting	Social Media	as an aircraft maintenance avionics engineer and 3d printer/electronics hobbyist this has fascinated me and i need to understand these mechanisms as they seem extremely versatile and could become common place in the future. the simplicity and accuracy of these mechanisms is astonishing and i need to find a use for them.										possibly for small integrated 3d printed switches in complex cases as they could allow for buttons to be in places they usually cant be	Maybe		No
2019-04-11 19:44:13	Student	Curiosity, Experimenting, Personal	Social Media	Really cool mechanism, curious on how to design them myself.					College	Curiosity	Just as gadgets				Yes		No
2019-04-11 19:48:35	Hobbyist	Curiosity, Experimenting, Personal	Social Media												Maybe		No
2019-04-11 19:55:11	Hobbyist	Curiosity, Experimenting	Social Media											amaze the kids	Maybe		No
2019-04-11 21:07:30	Hobbyist	Experimenting	Social Media												Yes		No
2019-04-11 21:30:59	Educator	Curiosity, Experimenting, Personal	Social Media	I am a 3D-printer and industrial designer. This is a very good design. I like it and the filosophy behind it.		Graduate School	Yes	As an example how to design for 3Dprinted tools	Graduate School	As an example for reduced parts and ease of production	I like to change the gripper in a tick-tongs. one who is strong enough to realy remove them.				Yes	Don't know jet	No
2019-03-21 17:42:42	Student	Curiosity, Experimenting, Personal		I have been planning to go to BYU Provo but this has really increased my desire to go.					Highschool	Curiosity	I'm not sure yet				Yes	Maybe some 3-D printable models of the collapsible solar panels or other complex compliant mechanisms.	Improve Content
2019-04-11 22:09:39	Student	Curiosity, Experimenting	Social Media	By giving insight into how to make better mechanisms					Graduate School	Curiosity	I plan to integrate compliant joints in my mechanical projects (mainly built by FDM)				Yes		No
2019-04-11 23:25:08	Hobbyist	Curiosity, Experimenting, Personal	Browsing on Thingiverse	how it moves										seeing how well they work	Yes	no	No
2019-03-21 18:29:08	Hobbyist	Curiosity		It broadened my imagination on how extremely simple to print designs can actually be practical and be very fit for a purpose at the same time.										I am printing them just out of curiosity and to maybe influence myself.	Yes	Would love to see more designs; like simple toys, that I can show to other people and impress.	Improve Content
2019-04-12 00:16:15	Hobbyist	Curiosity, Experimenting	Browsing on Thingiverse											I'm not sure I'll use them, I'll just print it and enjoy them	Yes	Nope	No
2019-04-12 00:56:14	Student	Curiosity, Experimenting	Browsing on Thingiverse						College	Curiosity					Yes		No
2019-04-12 02:37:01	Professional	Curiosity, Experimenting, Professional	Social Media	I want to create versatile tools that are better suited to different tasks								Yes	to build stuff		Yes	ways to recyle the materials when it's no longer usable.	No
2019-03-21 19:29:02	Professional	Curiosity, Experimenting		Looks like a nice 3d printable switch for prototypes								Maybe	To further my knowledge as to what is possible in 3d printing. I will test nylon, nylon-cf, pp, pet-g, tpe, and tpu.		Yes	create a parametric customizer for various switches and hinges (behind a paywall is fine)	Improve Content
2019-04-12 10:06:16	Hobbyist	Experimenting	Browsing on Thingiverse												Yes		No
2019-03-22 04:35:01	Hobbyist	Curiosity, Experimenting, Personal		It gave me a new perspective to approach a robotic design I'm tinkering with.										A less part complex approach to robotics	Yes	More 3d instead of flat examples.	Improve Content
2019-04-12 12:00:34	Hobbyist	Curiosity, Personal	Social Media												Yes		No
2019-04-12 14:21:29	Hobbyist	Curiosity, Experimenting	Social Media												Yes		No
2019-04-12 15:45:45	Hobbyist	Experimenting	Social Media											education	Yes	yes	No
2019-04-12 20:43:12	Hobbyist	Experimenting	Social Media	I want to try it and maybe research more about it.										Just for jun.	Maybe		No
2019-04-12 21:37:48	Hobbyist	Curiosity, Experimenting, Personal, Teaching	Social Media	I'm helping out at a library meet and greet with my local makerspace and am hoping to inspire some young minds with 3d printing and science!										yes	Yes		No
2019-03-22 12:57:06	Professional	Curiosity, Experimenting, Professional		Minimized design of mechanical/kinematic components								Yes	Minimize kinematic design complexity, use 3D printing technology for manufacturing		Maybe	More demos (very helpful for showing to my boss or people, who actually decide on how money will be spent).	Improve Content
2019-04-12 23:35:17	Hobbyist	Curiosity, Experimenting	Social Media	New possibilities for 3D printer components.										Learning about their uses and limitations	Yes	Not for now...	No
2019-04-13 13:23:06	Student	Curiosity	Social Media						College	Curiosity					Yes		No
2019-04-13 14:14:58	Student	Curiosity, Experimenting	Social Media	create my own in concrete projects					Highschool	Curiosity	I hope to be inspired in my next designs				Maybe		No
2019-04-13 14:28:44	Student	Curiosity, Experimenting	Social Media						College	Curiosity					Yes		No
2019-04-13 14:29:13	Student	Curiosity, Experimenting, Teaching	Social Media						College	Curiosity					Yes		No
2019-03-22 15:07:40	Student	Curiosity		As a mechanical engineering student, this approach to mechanical design fascinates and intrigues me. I will definitely use this form of thinking in my future as an alternative to more complex "conventional" designs					College	Curiosity					Yes	I think including more versions of the switches and bi-stable mechanisms would be cool, i see a lot of potential applications for those	Improve Content
2019-04-13 20:00:12	Student	Curiosity, Experimenting, Personal, Teaching	Social Media						Highschool	Curiosity					Maybe		No
2019-04-14 00:30:29	Student	Curiosity	Social Media	i watched the interesting Veritasium video and I wanted to try it myself. How I will be inspired it yet to come.					Highschool	Curiosity	I just want to see how this on works to help my projects in the future with this concept.				Yes		No
2019-04-14 02:27:59	Student	Curiosity, Experimenting	Social Media						Highschool	Curiosity	I want to use these models to learn from and inspire my own work				Yes		No
2019-04-14 09:06:43	Student	Curiosity, Experimenting	Social Media						College	Curiosity					Yes		No
2019-04-14 10:01:32	Professional	Professional	Browsing on Thingiverse	New ways to grap something / Hacks of traditionnal ways								Maybe	To educate people to AM through examples like this one		Maybe		No
2019-04-14 12:58:41	Student	Curiosity	Social Media						College	Curiosity					Maybe		No
2019-03-23 05:56:52	Hobbyist	Curiosity, Experimenting	Social Media	These models inspire me to make 3d printer parts that require less hardware to create mechanisms										to experiment and remix	Yes	A few usefull objects	Improve Content
2019-03-23 13:01:13	Student	Curiosity, Experimenting	Social Media	It's cool to see people work on unusual things, that actually end up working.					College	Curiosity					Yes	Would be cool if the models were customizable on thingverse.	Improve Content
2019-04-14 17:29:47	Hobbyist	Curiosity, Experimenting, Personal	Social Media												Maybe		No
2019-03-23 13:03:27	Hobbyist	Curiosity	Social Media	Inspired to simplify designs										Remotely use the mechanisms	Yes	more functional prints	Improve Content
2019-03-24 01:47:13	Hobbyist	Curiosity, Experimenting, Personal	Social Media	I find these absolutely fascinating and can't wait to see more! I would be greatly interested in seeing compliant mechanisms that support flexibility triggered by internal pressure so as to make it possible to activate them pneumatically, for example similar to the works in from this research group from Harvard : https://www.pnas.org/content/114/50/13132 The objective would be to make strong and …										Making tools and mechanisms previously impossible.	Yes	More compliant mechanisms! Also, putting in the description a list of uses for a component would help builders be more creative with them.	Improve Content
2019-04-14 20:32:18	Student	Personal	cmr.byu.edu							Curiosity					Yes		No
2019-04-14 20:44:29	Student	Curiosity	Browsing on Thingiverse						Highschool	Curiosity					Yes		No
2019-04-14 21:25:08	Hobbyist	Experimenting	cmr.byu.edu	Could be used for odd household mechanisms.										Development	Maybe		No
2019-04-14 23:01:30	Hobbyist	Curiosity	Browsing on Thingiverse	I want to start learning how to design compliant mechanisms. This bistable switch seems like a nice starting point for building intuition.										Study and tweak	Yes		No
2019-04-15 04:56:03	Student	Experimenting	Social Media						College						Yes		No
2019-04-15 08:10:39	Student	Experimenting	Social Media	Helping with developing new FFF-material					Graduate School	Graduate Research	Testing and evaluating				Maybe		No
2019-04-15 09:28:12	Student	Curiosity, Experimenting	Social Media						Graduate School	Curiosity					Yes		No
2019-03-24 18:33:55	Hobbyist	Experimenting	Word of Mouth	For details see my comments under Albercook. In short, I'm thinking about the vice grip alternative. How to: Grip objects of a range of size. Add a bistable mech to lock. Make pinching force constant over a range so bigger objects are not crushed and smaller one are still held. Add metal jaw inserts, maybe sliced off of an extrusion. With the addition of the locking mechanism mount so it slides a…										Teaching. Casting out of zinc (melts on the stovetop) with spring steel for the flexible parts. Make lost PLA moulds for casting.	Yes	Bi-stable locking vice grips, metal jaw inserts.	Improve Content
2019-04-16 00:02:30	Hobbyist	Curiosity, Experimenting, Personal, Can this work on furniture or structural materials ? :)	Social Media	So many possibilities										Experiment (chair? Closing mechanisms?)	Yes	Not at this point , just starting to think of the posibilities	No
2019-04-16 13:38:07	Student	Curiosity	Social Media	To test it out and maybe use it in my own designs. If not then it is a good tool in my design box					College	Curiosity	with fun				Yes		No
2019-04-16 15:39:15	Hobbyist	Curiosity, Experimenting	Browsing on Thingiverse	I have heard of them and thought I would try one											Yes		No
2019-04-16 21:18:51	Hobbyist	Curiosity, Experimenting	Social Media											try to create something cool	Yes		No
2019-04-16 23:37:02	Student	Curiosity, Experimenting	Social Media	How amazing is physics					College	Curiosity	Just for fun				Yes	You are already awesome !!	No
2019-03-25 10:17:07	Student	Curiosity, Personal	Social Media						Jr. High	Curiosity	making machines out of them				Yes	more day to day practical models like the pilers	Improve Content
2019-04-17 09:02:24	Hobbyist	Curiosity, Experimenting	Social Media												Yes		No
2019-03-25 23:01:12	Hobbyist	Curiosity, Experimenting	Social Media	I want to design more parts that can lock in place and that are printed using FDM										yes to test the designs and learn from them	Maybe	more cad designs	Improve Content
2019-03-26 14:27:33	Professional	Curiosity, Experimenting, Professional	Social Media	I always assumed flexibility resulted in fatigue and should be avoided. this is a new way I can try to design mechanisms.								Maybe	At 3D printing shows to demonstrate the technology. If that's acceptable.		Yes	More mechanisms using the bistable style. Also something I could 3D print with our metal printer. The metal flexible parts were excellent.	Improve Content
2019-03-27 10:14:15	Student	Curiosity, Experimenting, Personal	Social Media	To learn and self-educate myself more in this field.					Highschool	Curiosity	Just for experimentation!				Yes	More details on 3D printing specifications like infill%, layer height etc.	Improve Content
2019-03-29 23:56:12	Student	Curiosity, Personal	Social Media						College	Curiosity					Yes	STL files for the steel milled compliant mech	Improve Content
2019-04-17 20:00:33	Educator	Personal	Browsing on Thingiverse	so many ways										showin off to students and anyone interested in 3d printing	Yes	collaborate with me and my colleagues down here in TN	No
2019-03-30 15:43:22	Hobbyist	Curiosity, Experimenting	Social Media												Yes	Information about if and how much the model can be scaled to still function correctly	Improve Content
2019-04-18 00:41:52	Hobbyist	Curiosity, Experimenting, Personal	Social Media	To keep on discovering and learning about other interesting subjects in science.										Giving a demonstration to friends and family.	Maybe		No
2019-04-18 06:11:45	Professional	Curiosity	Social Media									Maybe	as an alternative to linkage		Yes		No
2019-03-31 05:26:00	Hobbyist	Curiosity	Social Media	Too early to tell but I love the concept										Design inspiration and passing them on to a 3d printing FB group	Yes	Instruction on their assembly, one had two bases and I didn't know what to do with the thinner of the two ie over running clutch	Improve Content
2019-04-19 07:54:58	Student	Curiosity, Experimenting, Personal	Browsing on Thingiverse						Highschool	Curiosity					Yes		No
2019-04-01 00:27:50	Student	Curiosity, Experimenting, Personal	Social Media	The Compliant mechanisms on this site showed me cool ways of using 3D printing etc. to change the world and come up with better solutions to everyday problems					Highschool	Curiosity	Seeing If I can incorporate them into completely 3D printed assemblies and maybe annoy some teachers.				Yes	Some designs inspired by flasher origami would be very cool.	Improve Content
2019-04-19 15:54:15	Hobbyist	Curiosity, Experimenting, Teaching	Social Media	it feels like it can be used widely in the future of humanity										To teach my child about it and spread it in our community	Yes	more models :D maybe the sphere	No
2019-04-19 17:20:54	Student	Curiosity	Google Search	wondering if i could aplly this kind of meccanism in the medical site					Highschool	Curiosity					Yes		No
2019-04-19 21:53:02	Hobbyist	Curiosity, Experimenting, Personal	Social Media	Very Cool!										To learn	Yes	None	No
2019-04-20 04:54:55	Professional	Curiosity, Experimenting	Social Media	Seems like a paradigm shift from conventional practices and the future of manufacturing.								Maybe	I need to learn more, but hope to use FEA to produce monolithic mechanisms to slash production costs in consumer goods. Concerned about fatigue though, and feel the process requires a great deal of experimentation. However, once the design passes a cycle test it should be repeatable provided materials stay consistant.		Yes		No
2019-04-02 23:04:48	Hobbyist	Curiosity, Experimenting	Social Media	It showed me mechanisms that are simpler to make and very innovative.										Trying my own, spreading the word.	Maybe	More ideas for use, they seem incredible but my imagination is limited.	Improve Content
2019-04-20 14:47:37	Student	Curiosity, Experimenting	Social Media							Curiosity					Yes		No
2019-04-20 18:32:54	Hobbyist	Curiosity, Experimenting	Social Media											To keep it on my desktop.	Yes		No
2019-04-20 19:05:55	Student	Curiosity	Browsing on Thingiverse	ya					Highschool	Curiosity					Yes		No
2019-04-20 19:07:21	Hobbyist	Curiosity, Experimenting, Personal, Professional	Social Media	I'd like to build movable parts with such knowledge										Testing, understanding, and sharing	Yes		No
2019-04-21 01:22:58	Professional	Curiosity, Personal	Browsing on Thingiverse	I wanted to test compliant mechanisms, but I'm a complete beginner, it's always better and easier to start with proven work made by someone more experienced; and then improve over that.								Maybe	to learn, test and incorporate the principals to my own designs.		Yes	Well, I haven't absorb all the information available yet, but I'm interested in the design considerations, such as the material an the expected endurance of such.	No
2019-04-21 05:17:18	Hobbyist	Curiosity	Social Media											Just show design to friends and keep playing with it :)	Maybe		No
2019-04-21 07:59:31	Student	Curiosity	Social Media						Highschool	Curiosity					Yes		No
2019-04-21 16:50:30	Hobbyist	Experimenting	Social Media														No
2019-04-21 18:34:08	Student	Curiosity	Browsing on Thingiverse						Highschool	Curiosity					Maybe		No
2019-04-21 19:31:02	Student	Curiosity, Experimenting, Personal	Google Search						College	Curiosity					Yes		No
2019-04-22 01:30:58	Hobbyist	Experimenting	Browsing on Thingiverse	introduced me to a whole new style of clutch, I like it										not sure yet	Maybe		No
2019-04-22 10:32:02	Student	Curiosity	Social Media	It is a great way to explore unconventional mechanisms					Graduate School	Curiosity					Yes	more models :)	No
2019-04-22 14:39:07	Student	Curiosity	Social Media	I am a robotics engineer and 3d print a lot of robots. Using compliant components is interesting					Graduate School	Curiosity					Yes		No
2019-04-03 22:04:16	Hobbyist	Curiosity, Experimenting, Personal	Social Media	I was looking for a specific and elegant solution to create a locking system and I may just have found an idea there.										Personal use	Maybe	The bistable mechanism model you posted on Thingiverse has a picture (3rd picture in description) of another model in which I am very interested but the STL is missing.	Improve Content
2019-04-22 20:44:29	Hobbyist	Curiosity, Experimenting, Teaching	Social Media	It forced me to think differently about designing mechanisms.										To show people that always thinking like the people before you is not always a good thing. Experiment, try different things!	Yes		No
2019-04-22 23:58:02	Student	Curiosity, Experimenting, Personal, To fool my friends	Social Media	Maybe to find and experiment whit new moving-nonmoving objects					College	Curiosity	I will use it for fun				Yes	Be Smarter Every Day :)	No
2019-04-23 03:56:50	Hobbyist	Curiosity	Browsing on Thingiverse	didnt dont know wtf it is										just for a look	Maybe		No
2019-04-23 04:33:59	Hobbyist	Curiosity, Experimenting, Personal	Social Media												Yes		No
2019-04-23 16:48:02	Student	Curiosity, Experimenting	Social Media	I'm a mechanical engineering student that is curious about how I can apply the concept of compliant mechanisms to real world systems.					College	Curiosity	Learning and showing off				Yes	Make the textbook cheaper	No
2019-04-23 17:46:05	Hobbyist	Curiosity	Browsing on Thingiverse	it's cool										experimenting	No		No
2019-04-23 19:19:46	Hobbyist	Curiosity, Personal	Social Media	as a hobbyist, I'm looking around my world to consider where compliant systems could replace traditional components that make up my world..										as tiny demos to show friends, family members, and coworkers	Yes	No, I'm impressed with how much you've already shared	No
2019-04-04 15:21:17	Hobbyist	Curiosity	Social Media	It's just satisfying.										For fun only...	Yes	Most nozzles of FDM 3D printers I know are 0.4mm size. The models need to be double sized to perform right.	Improve Content
2019-04-04 21:07:13	Hobbyist	Curiosity, Experimenting, Personal, Professional	Social Media												Yes	That nuclear safe-arm switch from the video would be nice.	Improve Content
2019-04-23 20:13:14	Student	Curiosity, Experimenting	Social Media						College	Curiosity					Yes	More awesome examples!	No
2019-04-07 03:16:59	Student	Curiosity	Social Media	I was never aware of the scope of situations that compliant mechanisms can be applicable to. Learning about them has been fascinating					Highschool	Curiosity					Yes	A wider variety of models covering more and varied applications	Improve Content
2019-04-23 22:21:37	Hobbyist	Curiosity, Experimenting	Social Media	Ay 52 yrs old I am delighted to find something that has shifted my classical thinking. This opens many possibilities : Thanks :)										To further my and my children's understanding (and anyone else who will listen :)	Yes		No
2019-04-23 22:24:57	Professional	Experimenting	Social Media									Yes	I would like to incorporate these principles in my designs		Yes		No
2019-04-25 00:01:25	Hobbyist	Curiosity	Social Media												Maybe		No
2019-04-25 00:24:39	Hobbyist	Curiosity	Social Media	interested in the concept of compliant devices. Thank you for real models to play with!										to experience compliant (pliers and chomper) and innovate from those templates.	Yes	more toys please!	No
2019-04-25 14:13:27	Professional	Curiosity, Experimenting, Teaching	Social Media	As a mechanical engineer who only heard about mechanisms it really fascinate me and would even use the switch design in my home.								Maybe	Enclosure design.		Yes		No
2019-04-25 15:19:09	Hobbyist	Curiosity	Social Media												Yes		No
2019-04-25 22:14:25	Hobbyist	Curiosity, Experimenting, Personal	Social Media	thinking of ways to make my own :)										I print stuff for fun and put it on my desk at work.	Yes		No
2019-04-25 23:57:21	Educator	Curiosity, Personal, Teaching	Social Media	inspiration to design 3D printing compliant mechanisms. What are the tolerances needed to be considered "compliant mechanism".		Jr. High	Yes	Samples of what is possible							Yes		No
2019-04-26 11:23:16	Hobbyist	Curiosity, Experimenting, Personal	Social Media	I really like how it is just one piece										I'd love to print them myself and show them my family and my friends	Yes		No
2019-04-26 11:53:55	Student	Curiosity	Social Media						College	Curiosity	Maybe in the future				Maybe		No
2019-04-08 02:07:10	Student	Curiosity	Social Media						College	Curiosity					Yes	More complexity!	Improve Content
2019-04-26 21:38:21	Hobbyist	Curiosity, Experimenting	Browsing on Thingiverse	experimenting										experimenting	Yes		No
2019-04-27 05:51:17	Professional	Experimenting	Browsing on Thingiverse									Maybe			Maybe		No
2019-04-27 10:29:00	Student	Curiosity	Social Media						College	Curiosity					Yes		No
2019-04-27 20:20:48	Hobbyist	Experimenting	Social Media	I want to make devices using this technology to help people with disabilities.										Making devices to help disabled people.	Yes		No
2019-04-27 23:27:18	Student	Curiosity, Experimenting, Teaching, Professional	Browsing on Thingiverse						College	Curiosity					Yes		No
2019-04-28 05:30:17	Hobbyist	Curiosity	Browsing on Thingiverse											As desk toys	Maybe		No
2019-04-28 20:12:58	Student	Curiosity, Personal	Browsing on Thingiverse	It's cool					Highschool	Curiosity	Messing around with it, it's cool				Yes	More designs, these are great	No
2019-04-28 22:23:52	Hobbyist	Curiosity	Social Media	It really makes me think differently about how some complex mechanisms could be simplified both in design and manufacturing using these techniques.										I will try to design my own, and see how I can integrate them in my own projects	Yes		No
2019-04-28 23:46:04	Hobbyist	Curiosity, Experimenting	Research Article	I love the idea of being able to 3d print springs and switches. I'm most intrigued by the wyrd elephant and it's potential applications for eliminating translational vibrations.										3d printing springs and switches for at-home robotics projects	Yes		No
2019-04-29 09:30:38	Hobbyist																No
2019-04-29 10:40:07	Hobbyist	Curiosity	Social Media	Would like to find practical use for this type of 3d printed switch as a marker of last used states										see previous	Yes	thanks for sharing	No
2019-04-29 11:33:15	Hobbyist	Curiosity, Experimenting	Social Media												Maybe		No
2019-04-29 13:18:16	Hobbyist	Curiosity	Social Media											inspiration for possible future design projects	Yes		No
2019-04-30 10:31:13	Hobbyist	Curiosity	Social Media											print, enjoy and collect	Maybe		No
2019-04-30 10:58:57	Professional	Curiosity	Browsing on Thingiverse									No			Yes		No
2019-05-01 08:30:21	Hobbyist	Curiosity	Social Media	To attempt to integrate compliance into my own designs.										Demonstration to friends.	Yes		No
2019-05-01 09:15:17	Student	Curiosity	Social Media						Graduate School	Curiosity					Yes		No
2019-04-08 10:08:30	Student	Experimenting	Social Media	Some ideas to planar bistabile					College	Curiosity	To understend better the concept				Yes	More 3D models maybe	Improve Content
2019-05-01 15:05:38	Hobbyist	Personal	Browsing on Thingiverse												Yes		No
2019-05-02 21:20:51	Hobbyist	Experimenting	Social Media	Fascinated by the cycle times and precision at micro sizes										I am designing in 3d a lot and want to work on a system that can be printed in one orientation fixed together to achieve layers that complement each other to strengthen the final design.	Yes	I don't know what I don't know - Hit me!	No
2019-05-02 22:17:53	Student	Curiosity, Experimenting	Social Media						College						Yes		No
2019-05-02 22:29:16	Student	Curiosity, Experimenting, Personal	Social Media						Highschool	Class project					Yes		No
2019-05-03 00:21:46	Student	Curiosity, Personal	Social Media						Graduate School	Curiosity					Yes		No
2019-05-03 01:18:55	Hobbyist	Curiosity, Experimenting	Social Media	I learned on a farm you could cut wire by repetitive bending. I'm really surprised and want to experiment with the durability of compliant mechanisms and see how the properties of the material affect the durability of the mechanism.										Personal knowledge and experience, desk toy	No		No
2019-04-08 22:00:44	Student	Experimenting	Browsing on Thingiverse	Makes me think more about integrating compliant mechanisms into my personal designs					Highschool	Curiosity	Experimenting with strength of filament or exploring this technology				Yes	Everyday objects made better with compliant machines	Improve Content
2019-05-03 04:16:21	Hobbyist	Curiosity	Social Media											Play and see	Yes		No
2019-05-03 10:12:25	Educator	Curiosity	Browsing on Thingiverse	i dont know		Highschool	Maybe								Yes		No
2019-05-03 14:03:17	Student	Curiosity	Social Media						College	Curiosity					Maybe		No
2019-05-03 20:15:52	Hobbyist	Experimenting	Social Media												Yes		No
2019-05-04 07:45:17	Professional	Curiosity, Experimenting, Personal	Social Media	amazement and wonder										experimenting with fusion and 3d print	Maybe	more amazing idea like this mechanism	No
2019-05-04 19:51:48	Student	Curiosity, Teaching	Browsing on Thingiverse						College	Curiosity					Yes		No
2019-05-05 05:09:35	Professional	Curiosity, Experimenting	Social Media									Maybe	Not sure until i do more research		Yes	Im just glad to have found this!	No
2019-05-05 11:10:30	Hobbyist	Curiosity, Experimenting	Social Media											Mostly to demo	Maybe	More designs would be nice	No
2019-05-05 12:28:53	Hobbyist	Curiosity	Social Media												Maybe		No
2019-04-09 00:22:06	Hobbyist	Curiosity, Experimenting, Personal	Social Media	I am planning on tweaking it and using it in conjunction with a particle.io device to make a smart light switch and maybe trying to make a tristable switch to use for another project I am doing.										hopefully to expand my understanding of compliant mechanisms and build cool stuff	Yes	tristable switch	Improve Content
2019-05-06 08:20:46	Student	Curiosity	Social Media						College	Curiosity					Yes		No
2019-05-06 10:47:41	Student	Curiosity	Social Media						Graduate School	Curiosity					Yes		No
2019-05-06 15:03:33	Student	Curiosity	Browsing on Thingiverse						Graduate School	Curiosity					Yes		No
2019-04-09 14:13:58	Hobbyist	Experimenting, Personal	Social Media	I design my own components and this is mind blowing, I am hooked and will try to design my own. Thank you very much										The switch is something i like to use for my projects as switches are a pain	Yes	More about materials used, specially with 3D printers	Improve Content
2019-05-06 19:20:35	Student	Curiosity, Experimenting	Social Media	creative input for personal projects and new point of few as an engineer /designer					Graduate School	Curiosity	fidget device, inspiration and exhibition object				Yes		No
2019-05-06 19:30:15	Student	Experimenting	Social Media	Veritasium video on YouTube inspired me to dive into this topic. I want to learn how to design that mechanisms and it would be pleasure if you could advice me what publications would be the best to gain knowledge about compliant mechanisms ( apart from "Compliant Mechanisms" written by L.L. Howell. - it's very expensive here in Poland ). Here is my e-mail: 15.wojciech.nitka@gmail.com Greetings Fr…					College		I want to gain knowledge about compliant mechanisms because on our University noone deals with this topic.				Yes	For now, no ;)	No
2019-05-06 21:16:44	Professional	Teaching	Social Media	Simple to manufacture and ease of use								Yes	Stimulate discussions on modern manufacturing applications		Yes		No
2019-05-07 01:11:37	Student	Curiosity, Experimenting, Personal	Social Media						College	Curiosity	Inspiration for better tools				Yes		No
2019-05-07 01:24:17	Hobbyist	Curiosity, Experimenting	Social Media	I want to create designs optimized for 3d printing instead of 3d printed versions of conventional designs.										Incorporating the concepts into other designs.	Yes		No
2019-05-07 02:04:49	Student	Curiosity, Teaching	Social Media	I don't know yet.					Graduate School	I'm not from the US. I can not answer the grade question, because the education system is totally different here.	Don't know yet.				Yes	Realize there are other countries too you narcistic prick. :D	No
2019-05-07 04:16:37	Hobbyist	Curiosity, Experimenting	Social Media											Demonstrating to friends	Maybe		No
2019-04-09 19:35:06	Hobbyist	Curiosity, Experimenting	Social Media	Looks cool and I like the idea of less moving parts.										Just for ornamentation.	Yes	More functional models that serve a purpose.	Improve Content
2019-05-07 04:29:46	Hobbyist	Curiosity	Social Media												Yes		No
2019-05-07 05:24:40	Student	Curiosity, Experimenting, Personal	Social Media	Discovered a new way to make things move, without moving parts !					College	Curiosity	Printing them on my FDM printer and seeing first hand how they work Maybe convince a professor to let me print them in metal				Yes		No
2019-05-07 05:35:06	Student	Curiosity	Social Media						Highschool	Curiosity					Yes		No
2019-05-07 06:01:32	Educator	Teaching	Browsing on Thingiverse			University	Maybe		Graduate School	Curiosity					Yes		No
2019-05-07 06:13:41	Educator	Curiosity	Browsing on Thingiverse			College	Maybe										No
2019-04-10 10:46:20	Hobbyist	Curiosity, Experimenting	Social Media	Interested to see how well they work, potentially to use the principle in my own designs later.										To understand how the mechanisms work	Yes	testing using different slicing directions	Improve Content
2019-05-07 07:15:19	Hobbyist	Curiosity	Browsing on Thingiverse												Yes		No
2019-05-07 10:14:12	Educator	Experimenting	Browsing on Thingiverse	Took a look at your other designs, have several ideas to try out. Thanks!		College	Maybe	Display of non-traditional linkages.							Yes	More designs are always appreciated	No
2019-05-07 10:25:10	Hobbyist	Curiosity	Browsing on Thingiverse														No
2019-05-07 11:16:32	Hobbyist	Personal	Browsing on Thingiverse												Yes		No
2019-04-10 15:19:33	Student	Experimenting	Social Media	A lot, I´m studying mechanical engineer in Huelva, Spain, I have one 3D printer and I want to make an motorized bike, and maybe I will be using this mechanism					Graduate School	Curiosity	For my own enrichment and for hobby				Yes	More 3D printable awesome mechanisms	Improve Content
2019-05-07 15:02:27	Student	Personal	Browsing on Thingiverse						College	Class project					Yes		No
2019-04-10 17:40:38	Educator	Curiosity, Experimenting, inspirational to young people	Social Media	makes me look at things in new ways, have new thoughts about material choices and possibilities, inspires awe of engineering										I work with young adults who have not completed school but are interested in and talanted with technology This will inspire and confuse and delight.	Yes	more models that are printable ideally in PLA or constructable in other simple ways.	Improve Content
2019-04-11 23:27:42	Student	Curiosity, Experimenting, Personal	Social Media	I love the concept and will be looking for ways to use and implement compliant mechanisms into my day to day life.					College	Curiosity	As replacements for store-bought tools and for personal projects with friends				Yes	more replacements for everyday objects like a fully compliant light switch or table/door frame clamps (I don't think scissors would work but who knows)	Improve Content
2019-04-12 04:01:38	Educator	Experimenting, Teaching, Professional	cmr.byu.edu	makes one look at conventional mechanics from a totally different viewpoint		R&D Institute	Maybe	To explain new concepts in mechanics	Graduate School	science outreach	Scientific Outreach				Maybe	Hope to see more such innovative models	Improve Content
2019-05-07 16:47:06	Hobbyist	Curiosity, Experimenting	Social Media	Bistable Mechanism										I plan to design a mechanical wallet with one of the mechanisms	Yes	No	No
2019-05-07 17:35:20	Student	Curiosity	Social Media						Highschool	Curiosity	Just to have fun				Yes		No
2019-05-07 19:26:20	Student	Experimenting, Personal, Professional	Social Media	amazing					College	Curiosity	personal expirience				Yes		No
2019-05-07 19:44:42	Hobbyist	Curiosity	Social Media	To learn more about physics										Showing to kids	Yes	Share more cool FDM 3D printing designs	No
2019-05-07 21:03:32	Student	Curiosity, Experimenting	Social Media	i would like to know how to design them myself					College	Curiosity	novelty, if i find out how to design them myself i might use them in my future job				Yes		No
2019-05-07 21:18:15	Hobbyist	Curiosity, Experimenting, Personal	Browsing on Thingiverse	I love the ingenuity displayed in these seemingly simple solutions to such complex problems.										Physical demonstrations of different engineering concepts, and trying to integrate them into prop, costume and model making.	Yes	Not that I can think of, yet. Keep up the awesome work. Thanks!	No
2019-05-07 23:12:58	Hobbyist	Curiosity, Personal	Browsing on Thingiverse												Yes		No
2019-05-08 00:32:21	Professional	Experimenting	Browsing on Thingiverse	Wonderful designs and structures. I have interest in both these and Auxetic systems.										Experimental designs toward application in sustainability	Maybe		No
2019-05-08 01:19:51	Hobbyist	Experimenting	Social Media	I'm mostly interested in what can be accomplished by applying the design principles shown in the mechanisms with a multi material setup.										Currently no plans but I have a few ideas.	Yes		No
2019-04-14 17:09:58	Student	Curiosity	Social Media	Reliability					College	Curiosity	In DIY projects possibly				Maybe	More basic examples of simple mechanisms	Improve Content
2019-04-14 17:56:45	Educator	Curiosity, Experimenting, Teaching, Professional	Social Media	I have a female Junior HS student who is thinking of biomedical engineering or art as a career path. I am going to forward this site to her in hopes that she will combine both interests. GREAT SITE! I have been here for hours on Sunday afternoon and will fire up the 3D printer and laser cutter tomorrow when I get back to school. Please continue to update this site.		Highschool	Yes	As solutions to various engineering, CAD and robotics projects that I present to the students.							Yes	Just more great examples. Perhaps along the line of sustainable packaging to reduce the horrendous global waste stream.	Improve Content
2019-05-08 03:46:15	Professional	Experimenting	Research Article									Yes					No
2019-05-08 07:04:30	Hobbyist	Curiosity, Experimenting	Browsing on Thingiverse	I think about how can i make it usable for me										Have no idea yet	Yes		No
2019-05-08 09:44:15	Student	Curiosity, Experimenting, Professional	Social Media						College	Curiosity					Yes		No
2019-04-15 15:49:26	Student	Curiosity, Experimenting, Personal	Social Media	Potential new applications for 3d printers for robotics					College	Curiosity	Personal robotics projects				Maybe	Please provide a generic cad format such as STEP so we can edit for our specific applications.	Improve Content
2019-05-08 12:56:41	Professional	Curiosity, Experimenting, Teaching, Professional	Browsing on Thingiverse									Maybe			Yes		No
2019-05-08 13:54:41	Hobbyist	Curiosity	Google Search											Undecided	Yes		No
2019-04-17 04:20:13	Hobbyist	Curiosity	Social Media	Want to learn more about it										For fun, and as a test of my mini 3d printer	Maybe	maybe list minimum print size for makers	Improve Content
2019-05-08 16:23:09	Student	Curiosity	Social Media						Jr. High	Curiosity					Yes		No
2019-05-08 17:00:16	Student	Experimenting	Social Media						College	Curiosity	i wanna understand how does it work				Yes	yes, if maybe please you can send me a copy (pdf) of " Compliant Mechanisms " because here in Argentina the price of the book is 14K $ ARS ( its very expensive and I do not have the resources to buy it) and plus is very hard to find it here.	No
2019-05-08 18:29:51	Hobbyist	Curiosity	Social Media	Inspired to apply your ideas to animatronics.										Animatronics and prop building.	Yes		No
2019-05-09 01:56:54	Professional	Curiosity, Experimenting	Social Media	Have though about how I could incorporate similar concepts into my own designs.								Maybe			Yes		No
2019-04-17 16:31:54	Hobbyist	Experimenting	Social Media	I'm now considering creating or using some compliant mechanisms for some mechanical projects I have on the backburner.										Probably for some RC car stuff I'm thinking about making.	Yes	If you listed what material the parts were created in and/or worked well in, PLA, ABS, Nylon, etc, that would be nice.	Improve Content
2019-05-09 14:22:10	Student	Curiosity, Experimenting, Personal, Teaching, inspireing	Social Media	I found thoughts or thoughtpatterns of my own within it.						Curiosity, modifing and testing	spawning Curiosity, modifing and testing				Yes	I do not yet know what. But there most certain is. At least there is this "do-your-studies reminder" of yours, which seems not to work pretty well in my specific case.	No
2019-04-17 21:20:19	Student	Curiosity, Experimenting	Social Media	Its really cool how you can move something without moving parts, im 13 and dont have much to say					Jr. High	Curiosity	as fidgit toys				Yes	Not relly exept more print info in thingaverse, EX: temp, speed Ext	Improve Content
2019-05-09 15:03:17	Hobbyist	Curiosity, Experimenting	Social Media	amazing										for master thesis in architecture	Yes	still new to the hole idea so need more to process	No
2019-04-18 21:15:52	Hobbyist	Curiosity, Experimenting	Word of Mouth											It's nice to show such efficient design as a gift or sample from 3D printer.	Yes	We would appreciate more 2D moving models.	Improve Content
2019-05-09 21:14:54	Student	Curiosity, Experimenting	Social Media						Graduate School	Curiosity					Yes		No
2019-04-20 09:17:03	Hobbyist	Curiosity	Social Media											complaint design in own solutions	Yes	Scale information in meta data - default scale was *tiny*	Improve Content
2019-05-10 06:45:43	Professional	Curiosity, Experimenting	Social Media									Yes	to design spring loaded effect		Yes	Do you have any mechanism which have spring loaded effect	No
2019-05-10 14:13:36	Hobbyist	Experimenting	Social Media												Yes		No
2019-05-10 16:09:17	Student	Curiosity	Social Media						College	Curiosity					Yes		No
2019-05-10 16:14:59	Student	Curiosity, Experimenting	Social Media						Graduate School	Curiosity					Yes		No
2019-05-10 17:41:20	Professional	Curiosity, Experimenting, Professional	Social Media	Have had some exposure to compliant mechanisms and flexures through grad school. These designs are an interesting range of examples of the types of things that can be achieved. Looking forward to seeing how these could be adapted or used for inspiration to improve our range of open source assistive technologies.								Maybe	As inspiration for inexpensive, 3d-printable mechanisms.		Yes	Not sure yet.	No
2019-05-10 19:11:41	Educator	Curiosity, Experimenting, Personal	Social Media			College	Yes		Graduate School	Curiosity					Yes		No
2019-04-23 19:29:46	Hobbyist	Curiosity, Personal	Social Media	Introduced me to an entirely new way to think of mechanical devices										Playing around with but would love to see a design that could replace a home device or object that normally wears out.	Yes	Useful examples I could use around the house (light switch, door latch, soap pump, water valve, sprinkler head) to replace non compliant devices which wear and fail. Even if they don't last as long in PLA replacement cost to print myself might justify expense.	Improve Content
2019-05-10 20:30:34	Student	Curiosity, Experimenting	Social Media	intresting designs					Graduate School	Curiosity	design my own				Yes		No
2019-05-01 10:36:12	Professional	Curiosity	Social Media											I can't think of a use other than impressing people and self satisfaction from operating the compliant mechanisms	Yes	what about a mechanical bipolar flick switch? The bistable is cool but a flick action switch (SPST) would be cool. Something similar to a light switch.	Improve Content
2019-05-11 04:55:26	Hobbyist	Curiosity, Experimenting	cmr.byu.edu	It helps me to think in a new way. In terms of relation ships and ratios, when designing a mechanism with an end goal in mind.										I have no definite goal, but i hope to learn to implement in some way some day.	Yes	no, simply keep it up and post more mechanisms	No
2019-05-11 07:09:38	Student	Curiosity, Experimenting	Social Media						Highschool	Curiosity					Yes		No
2019-05-11 08:04:58	Hobbyist	Curiosity, Experimenting	Word of Mouth	Opened a new world to me										Inspiration for new designs	Yes		No
2019-05-11 11:55:48	Hobbyist	Curiosity, Experimenting	Social Media											no plans just learn	Yes		No
2019-05-11 12:10:02	Student	Curiosity	Social Media						Highschool	Curiosity					Yes		No
2019-05-11 13:03:42	Hobbyist	Curiosity, Experimenting	Social Media	the compliant clamp looks useful										general crafting	Yes		No
2019-05-30 15:54:51	Hobbyist	Curiosity, Experimenting	Word of Mouth	I want to design a springy one-piece smartphone holder										Showing to friends to illustrate the abillities of 3D-printing	Yes	Maybe more of the practically usable mechanisms for every day use? For example strong Carabine hooks? Or a Kapodaster for my guitar?	Improve Content
2019-05-11 18:23:16	Student	Curiosity, Experimenting, Personal	Google Search						College	Curiosity					Yes		No
2019-05-11 19:14:11	Hobbyist	Curiosity, Experimenting	Social Media											inspiration for my own future creations	Yes		No
2019-05-11 21:51:08	Student	Curiosity, Experimenting	Social Media	as a mechanical engineering student, I want to learn to design my own machines using this technology					College	Curiosity	learn about the dynamics				Yes		No
2019-05-07 13:31:23	Professional	Teaching	Social Media	To think outside the box and further investigate compliant mechanisms and how they can be applied to FIRST Robotics.								Yes			Yes	Could you publish the STEP files in addition to the STL files?	Improve Content
2019-05-12 03:34:30	Student	Curiosity	Word of Mouth	simple to make, cost effective and durable parts - a game changer!					Graduate School	Curiosity	always thinking about how novel concepts can be adapted for architectural purposes				Yes	Keep the great ideas coming! :)	No
2019-05-12 04:14:23	Hobbyist	Curiosity, Experimenting, Personal	Social Media	I want to learn their design principles and make my own mechanisms										I have no idea yet	Yes		No
2019-05-09 13:07:30	Professional	Curiosity	Social Media	It made me want to look more into these mechanisms because they are really interesting!								Maybe	Im not sure yet but it will defiantly be an option for the future		Yes	more demonstrations because i love seeing all the ways they can be used	Improve Content
2019-05-12 09:39:14	Hobbyist	Curiosity, Experimenting, Personal, Teaching	Browsing on Thingiverse												Maybe		No
2019-05-12 14:36:35	Hobbyist	Curiosity, Experimenting, Personal	Browsing on Thingiverse												Yes		No
2019-05-12 15:28:55	Hobbyist	Curiosity	Social Media												Yes		No
2019-05-12 16:27:33	Student	Curiosity, Experimenting, Personal	Browsing on Thingiverse						Graduate School	Curiosity					Yes		No
2019-05-12 19:26:40	Educator	Curiosity	Social Media			College	Maybe		College	Curiosity					Yes		No
2019-05-12 21:59:14	Student	Curiosity	Social Media	they didn't					Highschool	Curiosity	i don't				Yes	no	No
2019-05-12 22:22:30	Hobbyist	Experimenting	Browsing on Thingiverse												No		No
2019-05-09 15:53:49	Hobbyist	Curiosity	Social Media	There is very little written in Thingiverse or on the BYU CMR site about each mechanism. I would love to be able to read more about how each was developed, how they might be used, and any specific innovations that might be significant. Also, where's the video on FlexLinks?!! Teach us how to use FlexLinks! I think they could be amazing if only we could figure out why!										Personal quest for knowledge	Yes	There is very little written in Thingiverse or on the BYU CMR site about each mechanism. I would love to be able to read more about how each was developed, how they might be used, and any specific innovations that might be significant. Also, where's the video on FlexLinks?!! Teach us how to use FlexLinks! I think they could be amazing if only we could figure out why!	Improve Content
2019-05-09 21:53:48	Student	Curiosity, Experimenting	Social Media	I'm most fascinated with how simple they look, but complex they can move					College	Curiosity	To try and design my own compliant mechanisms				Maybe	nah, it's amazing what you're doing right now. I mean more models to decipher are always welcome :)	Improve Content
2019-05-13 09:11:17	Student	Curiosity, Personal	Social Media						College	Class project					Yes		No
2019-05-13 13:19:11	Educator	Curiosity	Social Media	It's great ! Now I'd like to design things without hinges.		Highschool	No	I'm setting maker's space now. I want show your parts to student in that space for inspiration.	Highschool	To make student curious and inspired.	Just showing your models and some explanation. because my students are not good at English.				Yes	Nothing right now. Thank you.	No
2019-05-13 13:24:25	Educator	Curiosity, Experimenting	Social Media			Highschool	Maybe		Highschool						Yes		No
2019-05-13 15:48:59	Student	Experimenting	Social Media						College	Curiosity					Yes		No
2019-05-11 13:59:02	Hobbyist	Curiosity, Experimenting	Social Media	i find it awesome. I studied kinematic in the engineering school!! great job										hopefully find a new application	Yes	i`d be greatful for more models.. maybe even pay for them	Improve Content
2019-05-13 19:03:41	Hobbyist	Curiosity	Social Media	To learn more about designing for 3d printing .										Demonstrate the useful applications of 3d printing.	Maybe	Not at this time	No
2019-05-13 19:53:50	Hobbyist	Personal	Browsing on Thingiverse											personal			No
2019-05-11 23:05:38	Student	Curiosity, Experimenting	Social Media						Jr. High	Curiosity					Yes	Maybe something for younger kids, but this is really great. Keep up the great work!	Improve Content
2019-05-14 09:41:12	Student	Curiosity, Experimenting	Social Media						Graduate School	Curiosity					Yes		No
2019-05-13 07:50:27	Student	Curiosity, Experimenting, Personal	Social Media	This question is much deeper than the other three. After seeing the Veritasium video, I am interested in trying to make a keyboard keyswitch using a compliant mechanism. So I might do that. Does anyone actually read these? If you do, keep up the great work and have a lovely day. Also, your hair looks fantastic!					Graduate School	Curiosity	Test them out and see what they seem useful for.				Yes	The scaling on the pliers model is weird. Seems to be in units of microns, so you have to scale it by 1000x. It would be great if you could offer a parametric model (maybe in OpenSCAD) so that we can adjust the parameters of it quickly and easily to suit the materials we have.	Improve Content
2019-05-14 12:18:24	Hobbyist	Experimenting, Teaching	Browsing on Thingiverse	Beauty in simplicity.										For study purposes and for inspiration.	Yes	Nothing	No
2019-05-14 15:11:02	Hobbyist	Curiosity, Experimenting, Personal	Social Media												Yes		No
2019-05-13 18:29:01	Hobbyist	Curiosity, Experimenting	Social Media											Not sure yet, may be something robotic	Yes	Publish more interesting mechanisms like your space pointer	Improve Content
2019-05-14 11:45:55	Student	Curiosity, Experimenting, Personal	Social Media	Love it, its so much fun and its very interessting.					Graduate School	Curiosity	To inspire people and help people see things a bit wyrd.				Yes	More switches and more cool stuff on thingiverse	Improve Content
2019-05-14 17:25:54	Educator	Curiosity, Experimenting, Teaching	Social Media	They provide interesting CNC and Additive Manufacturing projects for my students.		Highschool	Yes	To demonstrate the capabilities of FDM and manual/CNC machining techniques.							Yes		No
2019-05-14 19:23:20	Student	Curiosity, Experimenting, Personal	Social Media	3d printed stuff is interesting					Highschool	Curiosity	I will print with the school printer and try them out				Yes	More content	No
2019-05-15 20:32:20	Professional	Curiosity, Experimenting, Professional	Social Media	Currently I wanted something for media blasting delicate parts without a marring surface, and 3D printing these before modifying them to a more needlenose geometry is the first step towards a good viable solution in the future. I may pick up the books as well to simply understand the topic more thoroughly.								Yes	These wouldn't affect our products, but could easily affect our workflows for prototyping finishing for things like media blasting and painting small, delicate parts and provide better tools than standard pliers for manual workholding in dirty environments.		Maybe	STEP files would be nice!	Improve Content
2019-05-14 22:33:59	Hobbyist	Curiosity, Personal	Google Search												Yes		No
2019-05-21 03:43:51	Hobbyist	Experimenting	Social Media											Adapting into other designs	Yes	rotationaly compliant mechanism, resistant to out of plane deflection, very low strain for rotational flex	Improve Content
2019-05-15 10:47:57	Hobbyist	Experimenting	Social Media	one piece structure										no idea	No		No
2019-05-15 11:39:13	Hobbyist	Curiosity, Experimenting	Social Media	Awesome Stuff										Hobby / Showing people	Yes		No
2019-05-15 12:15:51	Hobbyist	Curiosity	Browsing on Thingiverse	None										I don't know	No	No	No
2019-05-15 18:18:34	Student	Curiosity, Experimenting	Social Media	I want to use some of these ideas in larger 3d printed mechanisms.					College	Curiosity					Yes		No
2019-05-22 12:15:38	Professional	Curiosity, Experimenting, Professional	Social Media	I've just bought the Handbook of Compliant Mechanisms, and am learning with my coworkers how to design compliant mechanisms properly for a range of uses in Astronomy								Yes	I've just bought the Handbook of Compliant Mechanisms, and will be learning how to design these properly. Having these sitting on my desk will be helpful		Yes	Versions of the mechanisms optimised for printing in PLA would be helpful because my printer isn't very good at ABS	Improve Content
2019-05-22 22:20:14	Educator	Curiosity, Experimenting, Teaching	Social Media	I hadn't thought of so many of these applications that I'm tickled by all of these designs.		Highschool	Yes		Highschool	Curiosity					Yes	The descriptions (e.g. the 2 DOF model) of the different versions was not very clear.	Improve Content
2019-03-23 02:55:25	Hobbyist	Experimenting, Professional	Social Media	Have been looking for way to 3d print cardboard tube holder, can't wait to try this out										Hobby/testing for industry	Yes	A way to support you via buying books or some other way	Other
2019-05-16 10:20:30	Hobbyist	Curiosity, Experimenting, Personal, Teaching	Social Media	It is really useful in case of 3D printing to not have hinges and another mechanical parts that may not be printed well.										I was looking for realiable hinge mechanism, and also extruded parts.	Yes		No
2019-05-16 14:40:47	Hobbyist	Curiosity	Social Media	I want to experiment with compliant mechanisms and 3D printing. I dont know about mechanical engineering (I'm a electronic engineer), but I really want to learn more about it!										I'll use it for learning more about them	Yes	First time here. I dont know enough for answer this question. Sorry	No
2019-05-16 14:50:14	Hobbyist	Curiosity	Social Media											print and show my friends	Yes		No
2019-05-16 18:53:30	Hobbyist	Curiosity	Browsing on Thingiverse											for funzies yes	Yes	keep doing what yerrdoing	No
2019-05-16 22:41:48	Student	Curiosity, Experimenting	Social Media	I am currently doing a course on precision mechanisms where we talk about flexures and compliant mechanisms. And since I own a 3D printer, I also keep on experimenting with the designs and see how they perform practically.					Graduate School	Class project	I use parts of these designs in my design and verify it				Yes		No
2019-05-16 23:08:03	Student	Curiosity, Experimenting, Personal, Teaching, Professional, Education :)	Social Media	greatly					College	Curiosity	Educating other students, experimentation				Yes		No
2019-05-17 01:31:40	Hobbyist	Curiosity, Experimenting, Personal	Browsing on Thingiverse	I love mechanics!										I like to see how they work.	Yes	more stuff!	No
2019-05-17 04:25:28	Student	Curiosity, Experimenting	Social Media	They're making me think about how I might be able to incorporate compliant mechanisms/the concept into my future projects.					College	Whatever I see fit	I'm really interested in the clutch idea and I am definitely thinking about that and how that sort of concept could be used for my current obsession with gears (and printing my own gears)				Yes		No
2019-05-17 08:06:56	Student	Curiosity, Experimenting	Social Media						College	Curiosity	To understand the basics of compliant mechanisms				Yes		No
2019-05-17 12:19:37	Student	Curiosity	Social Media	it is amazing					Highschool	Curiosity	subscribe to pewdiepie				Yes		No
2019-05-17 12:56:33	Hobbyist	Experimenting	Browsing on Thingiverse											home decoration	Yes		No
2019-05-17 13:03:01	Student	Curiosity, Experimenting	Social Media						Graduate School	Curiosity					Yes		No
2019-05-17 13:44:00	Hobbyist	Curiosity, Experimenting, Personal	Social Media												Yes		No
2019-03-22 09:18:19	Educator	Curiosity, Experimenting, Teaching		One of coolest things I've ever seen. I certainly will investigate more regarding topic.		Jr. High	Yes	I'm not sure yet, but I certainly will do.	Graduate School						Yes	Maybe something that would be easier to mix for Jr high students. Also maybe some more background info for them.	Teacher Resources
2019-05-17 20:51:52	Professional	Curiosity	Social Media									Maybe			Yes		No
2019-05-17 21:18:23	Hobbyist	Experimenting	Social Media												Maybe		No
2019-05-17 21:29:56	Hobbyist	Personal	Social Media												Maybe		No
2019-05-17 23:30:04	Student	Curiosity	Social Media	It's just really cool that something like this is possible, and would be really cool to show to friends. Go BYU!!!					Jr. High	Curiosity	For fun				Maybe	No	No
2019-05-18 01:11:43	Hobbyist	Curiosity	Browsing on Thingiverse	Not sure										Not sure	Maybe		No
2019-05-18 01:13:26	Hobbyist	Experimenting, Teaching	Social Media												Yes		No
2019-05-18 09:22:39	Hobbyist	Curiosity, Experimenting	Social Media	I find the elephant very interesting and confusing and I want to try to print a few of your things at home. I'll definitely show them to my friends!										Show them to friends, maybe build cool stuff with the lego things you offer	Yes	Lots of cool and maybe even useful stuff like the Fully Compliant Pliers	No
2019-05-18 10:38:37	Hobbyist	Curiosity, Experimenting	Social Media											demonstration of 3d printer	Maybe		No
2019-05-18 12:42:27	Hobbyist	Curiosity, Experimenting	Social Media											Inspiration and Education for some Kids	Yes		No
2019-05-18 21:26:24	Student	Curiosity	Browsing on Thingiverse	I AM ELON MUSK					College	Class project	NOICE				Yes	CONFIDENTIAL	No
2019-04-01 15:36:43	Educator	Curiosity, Experimenting, Teaching	Social Media	I am STEM advocate and looking for ways to involve more students in those areas. The advancement of rapid prototyping tools and the availability of designs such as yours helps educators to spark students curiosity and shows them the potential/power of unique ideas. Thank you for sharing these		Highschool	Yes	I am a CTE/Engineering curriculum developer so my job is to find unique ideas like these and train students and teachers about rapid prototyping machines and 3D modeling. I will 3D print them and see if we can use them to enrich an existing curriculum.							Yes	As an educator we always look for a turn-key curriculum solutions which should have content, lesson plans, assessment tools and their rubrics.	Teacher Resources
2019-05-19 08:24:30	Student	Curiosity, Experimenting	Social Media						Highschool	Curiosity					Yes		No
2019-05-19 12:00:01	Hobbyist	Curiosity	Social Media												Yes		No
2019-05-19 13:57:04	Student	Curiosity	Social Media	I realy like the idea of compliant mechanisms					Highschool	Curiosity					Yes		No
2019-05-19 18:29:38	Student	Curiosity, Experimenting	Browsing on Thingiverse						Elementary School	Curiosity					Maybe		No
2019-05-19 18:45:33	Student	Curiosity	Social Media						Graduate School	Curiosity					Yes		No
2019-05-19 20:23:51	Hobbyist	Curiosity	Social Media												Yes		No
2019-05-19 21:33:19	Student	Experimenting	Social Media						College	Curiosity					Yes		No
2019-05-19 21:58:12	Hobbyist	Curiosity, Experimenting	Social Media											Using them to learn about methods I can use in my own designs.	Maybe		No
2019-05-20 03:21:28	Student	Curiosity	Social Media	They are very cool					Highschool	Curiosity	For fun				Yes	Maybe make fidget toys	No
2019-05-20 06:44:59	Professional	Curiosity	Social Media	is the future								Maybe	tools		Yes		No
2019-05-20 10:00:39	Student	Curiosity	Google Search						Graduate School	Curiosity					Yes		No
2019-05-20 13:13:02	Hobbyist	Curiosity	Social Media												Yes		No
2019-05-20 13:58:06	Professional	Curiosity	Social Media									Maybe			Maybe		No
2019-05-20 14:41:03	Student	Curiosity, Personal	Browsing on Thingiverse						Graduate School	Curiosity							No
2019-05-20 19:28:59	Hobbyist	Experimenting	Social Media	It´s amazing, because it is made from one part only.										To print it and find out how strong it is.	Yes		No
2019-05-20 21:41:04	Hobbyist	Personal	Browsing on Thingiverse												Maybe		No
2019-05-21 02:39:41	Student	Curiosity, Experimenting	Social Media						College	Curiosity					Yes		No
2019-04-07 05:26:20	Hobbyist	Curiosity, Experimenting	Social Media	I'm still figuring that out. I'm in the process of making parts with print-in-place kickstands, so integrating compliant mech could be the next step										Blow the minds of my friends and family (many of whom are engineers)	Yes	Educational tools, and PLA-specific models such as the silicon bistable mech	Teacher Resources
2019-05-21 13:02:46	Professional	Experimenting, Personal	Google Search	Nice to see a other design that is 3d printable, even with pla/abs.								Maybe	no idea so far - but I have no plans for using this model directly, just the width of the flexible members for other designs		Maybe		No
2019-05-21 13:30:00	Hobbyist	Curiosity	Social Media												Yes		No
2019-04-10 20:56:18	Hobbyist	Curiosity, Experimenting	Social Media	i´m not sure										for some fancy cases	Yes	more explaining	Teacher Resources
2019-05-21 14:35:54	Hobbyist	Curiosity, Experimenting, Personal	Social Media	their flexibility in solid material										to wow my friends	Yes		No
2019-05-21 14:54:51	Professional	Curiosity	Social Media	To see what is possible with 3Dprinting								Yes	show possibilities of 3dprinting		Yes	more models	No
2019-05-22 04:36:36	Student	Curiosity, Experimenting, Personal	Social Media	Flex-16 absolutely blows me away.					Highschool	Curiosity	Print and experiment.				Yes	No	No
2019-05-22 07:45:10	Student	Experimenting	Social Media	THEY ALWAYS BRAKE so mot so ,much of an inspiration					Highschool	Curiosity					Yes	more mechanisms	No
2019-04-17 18:40:06	Educator	Curiosity, Experimenting, Teaching, Professional	Social Media	Try it out first for me, then for students		Jr. High	Yes	Show the power of 3dp and also talk about mechanisms							Yes	Is there a teacher guide to this?	Teacher Resources
2019-05-22 19:00:03	Hobbyist	Personal	Social Media											Privat	No		No
2019-05-22 19:05:10	Hobbyist	Experimenting	Browsing on Thingiverse											HOBBY	Maybe		No
2019-11-02 16:57:01	Student	Curiosity, Experimenting	Social Media	Its just so cool how something 3dprinted in one piece can do this. I've watched the video on it twice now and both times I get even more inspired to try and make something similar myself. I think my favorite is the switch one, mostly because of the satisfying snap when you use it, but I also love the elephant because its almost like an optical illusion and the mechanism is amazing. thank you so m…					Highschool	Curiosity	I'm going to try and design some of my own based off your mechanisms.				Yes	Just more models, and maybe a few more like the elephant. Also, i would love to see some 3d printable origami structures like the satellite one.	No
2019-05-12 08:35:25	Hobbyist	Curiosity, Experimenting	Social Media	I try to study everything i stumble upon, life has a way on putting me in situations where i need knowledge like this										Handling and observation	Yes	Educational videos to interest the younger generations	Teacher Resources
2019-05-23 03:13:30	Hobbyist	Curiosity, Experimenting, Personal	Social Media	thot they lookd kool										fidget toy mabie, idk i have no printer	Maybe	na mon dis all good	No
2019-05-23 08:01:18	Professional	Curiosity, Experimenting, Personal	Social Media	Amazing! It provides a great new perspective and plethora of ideas.								Maybe	Testing and experimenting with the models before defining definitive uses.		Yes		No
2019-05-23 13:28:46	Hobbyist	Curiosity, Experimenting	Social Media											Show and tell	Yes		No
2019-05-23 18:45:18	Hobbyist	Teaching	Word of Mouth											to help inspire people who come to Leicester HackSpace and want to learn 3D printing	Yes
2019-05-24 03:34:08	Hobbyist	Personal	Social Media	they power my creativity please make more											Yes	more models plz
2019-05-24 05:42:24	Professional	Curiosity, Experimenting	Social Media	2 DOF and elephant								Maybe			Yes
2019-05-24 06:06:52	Hobbyist	Curiosity, Experimenting, Personal	Social Media											Enrich my view of the world	Yes	home 3D models for domestic applications, and toys for kids
2019-05-24 06:41:20	Hobbyist	Curiosity	Social Media	printed to show others										sharing with family and friends
2019-05-24 08:24:06	Student	Curiosity, Experimenting	Social Media						Graduate School	Curiosity	3D Print				Yes	More info on mechanical properties of the bending parts over lifetime (fatigue details)
2019-05-24 14:46:52	Hobbyist	Curiosity	Browsing on Thingiverse												Maybe
2019-05-24 20:11:25	Hobbyist	Curiosity	Social Media	It's something new										self education	Yes	more models. Espcially the nuclear trigger.
2019-05-24 21:06:04	Professional	Curiosity, Experimenting, Professional	Social Media									Yes			Yes
2019-05-24 23:46:11	Hobbyist	Curiosity, Experimenting, Personal, Teaching	Browsing on Thingiverse	other mechanicals forms										antenna or/and miror	Yes
2019-05-25 02:27:08	Professional	Curiosity	Browsing on Thingiverse	to design assistive jigs for production floor and laboratory								Maybe	learn and inspire ....		Yes
2019-05-25 06:23:22	Hobbyist	Curiosity, Experimenting, Personal	Social Media											Showing to friends, family and my astronomy club the applications of these sorts of things.	Yes
2019-05-25 13:21:03	Professional	Curiosity, Experimenting, Personal, Professional	cmr.byu.edu	They give me something to think about for my day job of building CAD tools for reverse engineering: as mechanisms like these become more widespread, the existing toolset for quickly generating usable designs from metrology data is going to be mostly inadequate (and in many cases, completely so). It's probably also going to cause me to spend a lot of time brushing up on physical simulation and evo…								Maybe	For now, I will try to become familiar with the design, evaluation, and manufacture of such mechanisms. Hopefully that will give me enough general competency to cope when somebody comes along and asks for tools to reverse engineer one of them.		Yes	Not at the moment.
2019-05-25 13:32:27	Student	Curiosity	Browsing on Thingiverse						Elementary School	Curiosity					Maybe
2019-05-25 16:56:28	Hobbyist	Curiosity	Social Media	Lookig for inspiration										Applucation in my own designed models	Yes	NA
2019-05-25 17:09:07	Professional	Curiosity, Experimenting, Teaching	Social Media									Yes			Yes
2019-05-25 17:35:45	Hobbyist	Curiosity	Social Media											maybe in some projekts at home	Yes
2019-05-25 18:11:24	Hobbyist	Curiosity	Social Media												Maybe
2019-05-25 22:49:11	Professional	Curiosity, Experimenting, Personal, Professional	Social Media									Maybe	To better visualize and prototype linkage mechanisms.		Yes
2019-05-26 00:16:35	Student	Curiosity, Experimenting	Social Media						College	Curiosity	I am thinking about trying to design custom electrical switches.				Maybe
2019-05-26 12:53:57	Student	Curiosity, Experimenting, Personal, Professional	Social Media	TBD					Graduate School	Curiosity					Yes	More models! :)
2019-05-26 16:43:42	Student	Curiosity	Social Media						Highschool	Curiosity					Maybe
2019-05-26 18:21:30	Hobbyist	Curiosity, Experimenting	Social Media											For fun.	Yes
2019-05-26 19:50:13	Professional	Curiosity, Experimenting, Personal	Social Media									Maybe	No idea		Yes
2019-05-26 20:43:05	Hobbyist														Yes
2019-05-26 20:51:17	Student	Curiosity, Experimenting	Social Media						Highschool	Curiosity					Maybe
2019-05-27 07:55:43	Professional	Curiosity, Experimenting, Professional	Social Media	Engineering in tiny bodies and.. Go-karting								Yes	Testing and prototyping		Yes	No
2019-05-27 08:19:29															Yes
2019-05-27 14:39:38	Student	Curiosity, Personal	Social Media						Highschool	Curiosity					Maybe
2019-05-27 16:45:27	Student	Personal	Social Media	As a mechanical engineering student, it is fascinating to learn that these mechanisms are possible, and how versatile they are. Thank you very much for sharing this knowledge!					College	Curiosity	Personal learning				Yes	Nothing for now. You have a very complete website and learning resources.
2019-05-27 16:57:35	Hobbyist	Curiosity, Experimenting, Personal	Browsing on Thingiverse											yes	Yes
2019-05-27 21:05:46	Student	Curiosity	cmr.byu.edu						Elementary School	Class project					Yes
2019-05-28 06:02:47	Student	Curiosity, Personal	Social Media						College	Curiosity					Yes
2019-05-28 06:32:22	Student	Experimenting	Browsing on Thingiverse						Highschool	Curiosity					Yes
2019-05-28 23:38:34	Hobbyist	Curiosity, Experimenting, Personal	Social Media	I must find a problem where a bi-stable compliant mechanism is the answer :)										3d print them and pass them around at work for entertainment	Yes
2019-05-29 10:08:51	Educator	Experimenting, Teaching	Browsing on Thingiverse	Ideas on how to create motors to control this. Arduino projects!		College	Yes	Print then explain/promote ideas on how to drive this device.	College	Class project	Projects for driving/controlling.				Yes	Clarity on licensing/collaboration.
2019-05-29 19:49:38	Student	Curiosity	Social Media							Curiosity					Maybe
2019-05-30 02:47:55	Student	Curiosity, Experimenting	Social Media	They're really fun to play around with, I'd like to be able to make my own some day.					College	Curiosity	Possibly as a basis for my own work.				Yes	Lessons on how to design our own would be cool.
2019-05-30 14:17:54	Hobbyist	Experimenting, Personal, Professional, using as a functional part	Browsing on Thingiverse	It is easy to print and also easy to understand and use. But mainly its a functional thing, what i find cool										Im building a real size driving steam engine, and want to integrate this (a bit upscaled) for running on standby, without driving	Yes	Keep making new functional things, there're enough systems to make 3d printable
2019-05-30 23:03:35	Student	Curiosity	Google Search	I forgot how I got into this topic to begin with					College	Curiosity	Dominate the world				Maybe	My nights of sleep
2019-05-31 20:37:31	Hobbyist	Experimenting, Professional	cmr.byu.edu	testing plastics with a functional mecha model										testing plastics from various local manufacturers	Yes	Everything is OKay, just please keep the site alive!
2019-06-01 14:14:45	Student	Curiosity	Social Media	They generate new ideas and possibilities on how some designs that I make can improve, making some of them easier to print, and opening my mind to new thinking ways on modeling					College	Class project	Some personal experiments and maybe some engeneering class projects				Yes	A library in a universal 3d format with some basic mechanisms that could be easy integrated into a custom model, making it really easy to use these instead of hinges or other mechanical parts.
2019-06-01 20:51:12	Student	Curiosity	Social Media						College	Curiosity					Yes
2019-06-02 21:18:46	Student	Curiosity, Experimenting	Social Media	Made me enjoy mechanical engineering even more than I already did.					Highschool	Curiosity					Yes
2019-06-02 22:05:22	Hobbyist	Curiosity, Personal	Social Media											Teaching my daughter about mechanics.	Maybe
2019-06-03 00:46:13	Hobbyist	Curiosity	Browsing on Thingiverse											HOBBY	Yes
2019-06-03 01:33:06	Student	Curiosity	Social Media	Gives me an interesting view on comp mechs for design in my work and personal projects					College	Curiosity					Yes
2019-06-03 06:16:00	Hobbyist	Experimenting	Social Media											I want to build an underwater drone based on this.	Yes
2019-06-03 18:55:01	Hobbyist	Curiosity, Experimenting	Social Media	it was awesome and the function fascinating it is basically the future										for fun	Yes	more models
2019-06-03 20:26:15	Hobbyist	Curiosity	Social Media												Yes
2019-06-04 11:18:31	Hobbyist	Experimenting	Social Media											Building a prototype.	Yes
2019-06-04 11:31:03	Hobbyist	Curiosity	Browsing on Thingiverse												Yes	More
2019-06-04 12:30:06	Hobbyist	Curiosity, Experimenting, Teaching	Browsing on Thingiverse												Yes
2019-06-04 21:31:17	Professional	Curiosity	Social Media									No			Yes
2019-06-05 02:45:16	Student	Curiosity, Experimenting, Personal	Browsing on Thingiverse	movement					College	Curiosity	hobby				Yes
2019-06-05 08:31:00	Professional	Curiosity, Experimenting, Personal, Professional	Social Media	By getting me thinking of all the problems that single part mechanisms can solve								Yes	To experiment using them in my own designs		Yes	Free design guidelines
2019-06-05 11:37:53	Professional	Curiosity	Social Media	It reminded me of the ingenuity capable with geometry, materiel properties, and statics/dynamics. It also caused me to further research the methodology to design these mechanisms.								Maybe	Primarily for demonstration purposes right now.		Yes
2019-06-05 12:52:50	Educator	Curiosity	Social Media			Highschool	Maybe
2019-06-05 16:38:34	Professional	Curiosity, Experimenting, Teaching, Professional	cmr.byu.edu									Yes			Yes
2019-06-06 14:51:39	Educator	Teaching	Browsing on Thingiverse	very good principle to understand a free wheel mechanism, (I am teaching mechanical engineering to students)		university of applied sciences	Yes	we do a course on 3D printing / so I let students print, assemble, understand, and then use free wheel clutches in larger assemblies.	Graduate School						Yes	I would be interested in further Information on mechanical engineering systems and modells 3D printed, screws, bolts and nuts, clutches, spring driven motors, belt gears, shaft-hub-Connections, ...
2019-06-07 07:37:34	Student								College						Maybe
2019-06-07 09:05:00	Student	Curiosity, Experimenting, Personal, Professional	Social Media						College	Curiosity					Yes
2019-06-07 23:13:28	Professional	Curiosity, Experimenting	Social Media	Simplicity and beauty								No			Yes	the materials you guys use to make them, and maybe show more every-day use cases instead of mostly military applications (but they were indeed cool).
2019-06-08 22:16:42	Student	Curiosity, Personal	Social Media						Highschool	Class project					Yes
2019-06-09 14:55:46	Student	Curiosity, Experimenting	Social Media	Since I have a 3D printer, i`m exited to print useful gadgets.					College	Curiosity	Mayby I will use some of these in my little robot which I´m building.				Yes
2019-06-09 15:42:15	Student	Curiosity, Experimenting, Teaching	Social Media	I saw something new and usefull. I will probabbly use something like this in my future 3D při teď projects. Good job 😁					College	Curiosity	Share with friends and classmates				Yes
2019-06-09 17:24:29	Hobbyist	Curiosity, Experimenting	Social Media	Got me curious to test what FDM materials work best with these things										Planning to try out the 2-axis gimbal with some servos for a camera tilt system	Yes
2019-06-10 06:34:29	Hobbyist	Curiosity, Experimenting, Personal	Social Media											Build stuff and play with it	Yes
2019-06-10 18:47:26	Student	Experimenting	Social Media	a new way to design mechanisms					College	Curiosity	for fun and inspiration				Yes	stl models
2019-06-10 19:29:46	Student	Curiosity, Experimenting, Personal	Social Media						College	Curiosity					Yes
2019-06-10 22:27:55	Hobbyist	Curiosity, Experimenting, Personal	Social Media												Yes
2019-06-11 03:42:21	Student	Curiosity, Experimenting	Social Media	The amazing things that can be done with compliant mechanisms					Highschool	Curiosity	I plan on showing these models to my fellow friends and learning more about them and eventually make these designs myself to solve problems I see around me				Yes
2019-06-11 08:51:14	Hobbyist	Curiosity, Personal	Social Media											For personal 3d printed objects	Maybe
2019-06-11 10:02:01	Hobbyist	Curiosity	Social Media											educational purposes	Yes
2019-06-11 14:54:21	Student	Curiosity	Social Media						College	Curiosity					Yes
2019-06-11 15:31:25	Student	Curiosity, Experimenting	Social Media												Maybe
2019-06-11 17:28:24	Hobbyist	Experimenting, Personal	Word of Mouth	Created a growing interest in the newer advancements in engineering										For personal enjoyment and for demonstration for colleagues who don't know about Compliant Mechanisms	Yes	Not currently, continue as you have been doing
2019-06-11 19:25:10	Hobbyist	Curiosity, Experimenting, Personal, Professional	Social Media	I always try to reduce part count and complexity in my assemblies.										To further my understanding on this matter	Yes
2019-06-11 20:08:24	Hobbyist	Curiosity, Experimenting	Social Media
2019-06-11 21:13:07	Hobbyist	Curiosity	Browsing on Thingiverse												Yes
2019-06-11 23:09:49	Student	Curiosity, Experimenting, Personal	Social Media	Amazing, they are the future					Graduate School	Personal project	Homemade Scale rocket				Yes	Never stop doing what u know
2019-06-12 02:44:51	Student	Curiosity	Social Media	this is absolutely amazing. I'm an avid 3d printing hobbyist and self taught engineer and i've always been fascinated by these kinds of devices. Cool stuff!!					College	Curiosity	curious to see how thick the bendy parts are so that i can apply it to my own models and designs				Yes	more models! these are awesome
2019-06-12 06:33:43	Student								Elementary School						Yes
2019-06-12 12:54:34	Student	Curiosity	Social Media						College	Curiosity					Yes
2019-06-12 15:58:43	Hobbyist	Curiosity, Experimenting	Social Media											To play around with and learn about the advantages over traditional mechanisms	Maybe	More compliant mechanisms to download!
2019-06-12 18:41:00	Professional	Experimenting, Personal, Professional	Google Search									No			Yes	More research papers!
2019-06-13 07:48:17	Hobbyist	Curiosity, Experimenting	Social Media	These compliant mechanisms inspired me to think in a more opened way about mechanics and dynamic mechanisms. I don't know the application yet, but I'm inspired to try using this type of mechanisms in different areas.										experimentation	Yes	I'm interested in computer algorithms for generating compliant mechanisms.
2019-06-13 10:08:51	Hobbyist	Curiosity, Experimenting	Social Media	A whole different way of thinking and doing things, Amazing!!										Study and learn from how they work	Maybe
2019-06-13 21:58:26	Hobbyist	Curiosity, Experimenting, Personal	Social Media	Open possibilites for cheaper and quicker prototyping for my personal robot tank project as I already have a good fused-deposition printer.										For my personal robotics project.	Yes
2019-06-13 23:49:18	Student	Curiosity, Experimenting	Social Media	I am studying to be an aerospace engineer, the ability to reduce the necessary parts for directional space flight is awesome and made me want to look further into compliant mechanisms					College	mostly curiosity, but I want to put it on display in our 3d print section of our campus maker space	For use and display in my colleges makerspace				Yes	no, your site is user friendly and the animations of the mechanism functions is much appreciated
2019-06-14 10:32:38	Hobbyist	Curiosity, Experimenting	Social Media	I was curious to see how they worked and think about if they could be used in a vehicle's suspension.										I may use them to show what 3D printing can achieve to friends	Yes
2019-06-14 16:56:51	Professional	Experimenting	Social Media									Yes			Yes
2019-06-14 18:39:26	Student	Curiosity	Social Media						College	Curiosity					Yes
2019-06-14 22:11:44	Hobbyist	Experimenting	Social Media												Yes
2019-06-15 01:48:15	Hobbyist	Curiosity	Social Media												Maybe
2019-06-15 05:55:00	Hobbyist	Experimenting	Browsing on Thingiverse												Yes
2019-06-15 06:54:27	Hobbyist	Curiosity, Personal	Social Media	Makes me curious :-)										To satisfy my own curiosity and to inform my friends and co-workers	Yes	Not at the moment
2019-06-15 12:30:34	Student	Experimenting	Social Media	It made my view on mechanisms much wider. Also: the reasoning about compliant mechanisms is quite enlightening					College	Curiosity	Testing; inspiration for other mechanisms				Yes
2019-06-15 23:59:04	Hobbyist	Curiosity, Experimenting, Personal	Social Media	I think they're really cool. The 2DOF mechanism used in space I really like (it's printing now). The bistable mechanism is really satisfying to play with. The elephant is really unique and interesting, and I feel like it shows off the possibility and versatility of compliant mechanisms and does it simply and elegantly (and elephantly :D). I also enjoy knowing that these are used in silicon in MEM…										printing them, learning, and maybe eventually incorporating similar devices in my own designs.	Yes	I wish you offered more different types of models (but I'm also grateful for what you've already shared as well). I have not looked if there are any publications on CMs, but I am potentially interested in learning how to design them for different functions. maybe some software to aid with that?
2019-06-16 03:11:50	Student	Curiosity, Experimenting, Professional	Social Media	it looks more compact, light, but still capable of same function					College	Curiosity					Yes	Explanation/Diagrams&Breakdown of what allows compliant mechanism to function. (Forces transmission, etc.)
2019-06-16 09:15:56	Student	Curiosity	Research Article						College	Curiosity					Yes
2019-06-16 11:32:47	Hobbyist	Curiosity	Social Media	Impressive										Show it to friends/family	Maybe
2019-06-16 15:37:59	Professional	Experimenting	Research Article	because too many of my mechanical problems are hard elements trying to snap levers								Yes	Machine vision stereoscopic camera head		Yes	whatever I can get . :-)
2019-06-16 18:25:48	Hobbyist	Curiosity, Experimenting	Browsing on Thingiverse	3D printing is awesome !										Have Fun	Maybe
2019-06-17 03:13:32	Student	Professional	Browsing on Thingiverse						Elementary School	Curiosity					Yes
2019-06-17 04:08:43	Student	Curiosity, Experimenting, Personal	Social Media						College	Curiosity	I don't know				Yes	More mechanisms models
2019-06-17 11:04:52	Student	Curiosity, Experimenting	Social Media						Highschool	Curiosity					Maybe
2019-06-17 12:09:13	Hobbyist	Curiosity, Experimenting, Personal	cmr.byu.edu	All of your work is absolutely stunning, amazing!										I'll print them and try them out, see if they fit in any of my future projects and hopefully try to design some of my own	Yes	Anything that helps broadening knowledge is always welcome
2019-06-17 12:33:40	Student	Curiosity, Personal	Social Media						Highschool	Curiosity					Maybe
2019-06-17 14:49:26	Hobbyist	Curiosity, Experimenting	Social Media											maybe i'll try to use it in my cnc router	Yes
2019-06-17 18:16:12	Professional	Experimenting	Social Media	idea to solve a fixture problem I wasn't looking for or expecting to find.								Maybe	concept only		Maybe
2019-06-18 01:56:34	Hobbyist	Curiosity, Experimenting, Personal	Social Media	TO make compact mechanisms that dont require a huge array of parts										To experiment and figure out how to design them myself	Yes	Mechanisms that do a variety of different things
2019-06-18 04:25:59	Student	Curiosity	Social Media						Highschool	Curiosity	fun				Maybe
2019-06-18 15:25:29	Student	Curiosity	Social Media						College	Curiosity	Learn about how they work				Yes
2019-06-18 18:15:21	Hobbyist	Curiosity, Personal	Social Media											inspiration for my own projects	Yes
2019-06-18 23:40:08	Educator	Curiosity, Experimenting	Social Media			After school program	Maybe								Yes
2019-06-19 14:03:06	Hobbyist	Personal	Social Media	lets learn again engineering stuff! :) THANKS!										for fun in my office	Yes	I jsut started now, so not yet
2019-06-19 18:41:19	Professional	Curiosity, Experimenting	Social Media									Maybe	I think this system could be applied to Tracking Solar Array systems.		Yes
2019-06-20 00:16:16	Hobbyist	Curiosity, Experimenting, Personal, Professional	Social Media	Makes me rethink applications to otherwise common functioning application										Experimenting different applications	Yes	Ways to add electrical applications and mounting
2019-06-20 10:26:16	Hobbyist	Curiosity	Word of Mouth												No
2019-06-20 10:26:56	Professional	Curiosity	Research Article									Maybe			No
2019-06-20 13:06:46	Hobbyist	Curiosity, Experimenting, Personal	Social Media											To teach myself about this kind of things as well as how to print them	Yes
2019-06-20 13:35:45	Hobbyist	Curiosity	Google Search												Maybe
2019-06-20 14:26:02	Hobbyist	Curiosity, Experimenting	Social Media	I love seeing how 3d printing can change how you think about the world										Inspiration	Yes
2019-06-20 15:12:15	Hobbyist	Curiosity, Experimenting	Social Media	I'm fascinated by the idea the FDM can allow movement in this way.										As curiosities, and to investigate the techniques for use in my own models.	Yes
2019-06-20 16:06:55	Student	Curiosity, Experimenting	Social Media	i think that they are cool and I would like to experiment with them.					Jr. High	Curiosity	desk toy				Yes	no
2019-06-20 17:15:23	Hobbyist	Curiosity, Experimenting	cmr.byu.edu											Don't know yet	Yes
2019-06-20 16:25:42	Educator	Curiosity, Experimenting, Personal, Teaching, Professional	Social Media	Great response		Graduate School	Maybe	Test with a Pico projector							Maybe
2019-06-20 17:14:59	Student	Curiosity, Experimenting	Social Media						College	Curiosity					Yes
2019-06-20 18:25:22	Hobbyist	Curiosity	Social Media												Yes
2019-06-20 19:16:46	Hobbyist	Curiosity	Social Media	I did find it really interesting and will do some research about the subject										I will 3d print them and bring them to work (I work at a place where we inspire kids to pursue tech careers).	Yes	Can't think of anything
2019-06-20 21:16:22	Hobbyist	Curiosity, Experimenting	Social Media	I said "this looks fun to print"										desk toy	Yes	Design guides for compliant mechanisms.
2019-06-21 02:22:37	Hobbyist	Curiosity, Experimenting, Teaching	Social Media	Brainstorming furniture design and expressive linkages for kinetic sculpture/robots										Experimental robot	Yes
2019-06-21 09:25:35	Hobbyist	Curiosity	Social Media												Yes
2019-06-21 12:31:49	Hobbyist	Curiosity	Google Search	Don't know yet										Don't know yet	Maybe
2019-06-21 12:43:54	Professional	Curiosity	Research Article									No			No
2019-06-21 13:04:06	Hobbyist	Curiosity	Google Search
2019-06-21 13:33:06	Hobbyist	Curiosity	cmr.byu.edu
2019-06-21 14:05:41	Educator	Curiosity	Browsing on Thingiverse			Highschool	Maybe	Engineering problem solving classes in physics	College	Class project					Yes
2019-06-21 14:21:24	Hobbyist	Curiosity	Social Media												Maybe
2019-06-21 14:31:40	Professional	Curiosity	Browsing on Thingiverse									Maybe			Maybe
2019-06-21 14:54:45	Hobbyist	Experimenting	Google Search	Hands on practice with gyrodynamics sounded fun										Since this survey is blocking me from seeing the actual mechanism, I don't know. If it works like the tiny picture on my phone suggests, it might be a cool part of a gyroscope demo.	Maybe	Survey after download? This is like a survey at the entrance to a restaurant.
2019-06-21 15:05:00	Student	Experimenting	Social Media						Graduate School	Curiosity					Yes
2019-06-21 15:34:09	Hobbyist	Experimenting	Google Search	Pivot direction										Hobby	Yes
2019-06-21 18:18:49	Hobbyist	Curiosity, Experimenting	Social Media	I try to design things that require less parts and use flexible materials better										I experiment with the models and want to use some concepts for my designs	Yes	An overview about the basic concepts and considerations when designing a compliant mechanism wold be great
2019-06-21 21:07:13	Hobbyist	Curiosity, Experimenting, Personal	Browsing on Thingiverse												Yes
2019-06-21 21:22:41	Student	Curiosity, Experimenting, Personal	Social Media						College	Curiosity					Maybe
2019-06-21 23:33:10	Educator	Experimenting	Social Media	im a 3dprinting enthusiast, my mind is literally flyng to a whole new dimmension right now. Thank you Thank you Thankou, what better gift than inspiration and amusement.		Highschool	Yes	teaching material properties and new technologies to future electromechanics technicians.	College	Curiosity					Yes	not sure, more testing with common materials and tecnologies? like, 3d printed clippers, on different materials, stress tests and so? Cheers!
2019-06-22 00:08:31	Hobbyist	Curiosity	Social Media	Have yet to explore the site										Learning / curiosity	Yes
2019-06-22 02:01:19	Hobbyist	Curiosity, Experimenting	Google Search												No
2019-06-22 05:00:23	Hobbyist	Curiosity, Experimenting	Google Search	to me compliant mechanisms are geometrically mesmerizing. a solid piece that houses the mathematics required for the specific desired movement is beautiful.										personal study	Yes
2019-06-22 09:12:37	Professional	Curiosity	Google Search									No			Yes
2019-06-22 12:05:05	Hobbyist	Curiosity	Social Media	to design more movable 3d prints										to see how they work for myself	Yes
2019-06-22 19:11:10	Student	Curiosity, Experimenting, Personal	Social Media	They inspired me to think differently					Highschool	Curiosity	Learning				Yes	No
2019-06-22 20:31:37	Hobbyist	Curiosity, Experimenting	Social Media											Testing compliant mechanisms out myself and spreading the word about it by showing it in usage	Yes
2019-06-22 23:01:55	Student	Curiosity, Experimenting, Personal	Social Media						Highschool	Curiosity					Maybe
2019-06-23 05:32:51	Student	Curiosity	Social Media						Highschool	Curiosity					Maybe
2019-06-23 07:57:23	Student	Curiosity	Social Media	Brilliant					College	Curiosity
2019-06-23 17:56:40	Hobbyist	Curiosity, Experimenting	Social Media											I plan to incorporate more compliant mechanisms in my designs	Yes
2019-06-24 18:12:22	Student	Curiosity, Experimenting, Personal	Social Media						Graduate School	Curiosity					Maybe
2019-06-24 19:37:25	Hobbyist	Curiosity, Experimenting, Personal	Social Media	Compliant mechanisms are fascinating and I wish to better understand them.										By getting a better understanding to make my own complaint designs for hobby and personal use. My current goal is a compliant phone holder to mount on my bicycle.	Yes	Perhaps more information about different 3d printed materials.
2019-06-24 19:49:48	Student	Curiosity, Experimenting	Social Media						Highschool	Curiosity					Yes	more printing info
2019-06-24 20:34:36	Student	Curiosity	Browsing on Thingiverse						Elementary School	Curiosity					No
2019-06-25 07:25:19	Student	Experimenting	Social Media	The fact that it is a well modelled single piece equipment that can be conveniently 3D printed and possibly relatively easier to manufacture					College	experimentation	For inspiration for Product development				Yes
2019-06-25 09:51:16	Hobbyist	Curiosity, Experimenting	Social Media												Yes
2019-06-25 17:42:36	Student	Curiosity, Experimenting	Social Media						College	Curiosity					Yes	just more models :D
2019-06-26 04:12:33	Professional	Curiosity, Experimenting, Personal, Professional	Social Media	structural engineer trying to find all the ways we can bring resiliency to our world								Yes	Everything is flexible, as a structural engineer we dont often get to use it. I am very interested in fuses, and i feel like compliant mechanism can be combined with plastic fuses to accommodate seismic and cyclic loading		Yes	is your book a pdf I can download?
2019-06-27 01:25:59	Student	Curiosity	Social Media						College	Curiosity					Maybe
2019-06-27 08:02:04	Student	Experimenting	Social Media						Graduate School	Curiosity					Yes
2019-06-27 14:53:29	Student	Teaching	cmr.byu.edu	Wyrd" Elephant Compliant Mechanism					College	Class project	learning				Yes	no
2019-06-27 21:15:29	Hobbyist	Curiosity	Social Media												Yes
2019-06-28 14:20:44	Hobbyist	Curiosity, Experimenting	Social Media											i made a ortoplanar spring for a damper in a stabilizer for archery	Yes
2019-06-28 20:56:23	Student	Curiosity, Experimenting	Social Media	Mechanical Creativity					College	Curiosity	I recently got a 3D Printer, so they will inaugurate it, and fill my curiosity.				Maybe
2019-06-29 00:32:35	Student	Curiosity, Experimenting	Social Media	The concept is very interesting and I would love to see more prototypes in the future.					Graduate School	Curiosity	Tinkering				No	Keep coming out with new ideas!
2019-06-29 03:40:57	Professional	Experimenting	Social Media	I've been exposed to the potential of a new language of flexible articulation. Thank you so much for sharing!								Yes	I want to incorporate these principles into engineering props and animatronic components for Special Make Up Effects in film and television. and potentially for my combat robots...		Yes
2019-06-29 05:33:36	Student	Experimenting	Google Search	I'm an architecture student, now that I've encounter this information I just can't stop wondering how many things we could simplify applying these principles. Thanks for sharing.					College	Curiosity	It's a longshot but I wonder if we can apply these principles to a facade to make it move according to the sun incidence. The sun should provide heat to provoque a change. I don't have any background and I've found all of this just today but if I came up with something I promise I'll reach out to you. Again thanks for sharing and congrats on the awesome work.				Yes	No, all of this is perfect to get us to start thinking.
2019-06-29 09:21:45	Student	Curiosity, Experimenting	Social Media	I watched all your videos when I found about your designs					Graduate School	Curiosity					Yes
2019-06-30 04:54:51	Hobbyist	Curiosity	Social Media	They are absolutely incredible. Thank you for providing these. I hope I can learn how to make my own designs.										To try and gain insight into the principles involved. Show others how cool it is, and maybe design my own.	Yes	Just any info you can to help get started with designing CM for people without a formal engineering background.
2019-06-30 09:33:43	Professional	Curiosity, Experimenting, Teaching, Professional	Social Media	gave a great insight into how several engineering problems could be addressed using such mechanisms								Yes	would love to study them at first and check how different mechanisms can be utilized for several weight critical implementations		Yes
2019-06-30 18:48:06	Student	Curiosity, Experimenting, Personal	Social Media	I'm interested in mechanical and printable computing					Highschool	Curiosity	I will 3D print and perhaps model my own related systems				Yes	No, thank you.
2019-06-30 19:41:34	Hobbyist	Curiosity, Personal	Social Media	Futurism										for Fun	Yes
2019-06-30 22:11:30	Hobbyist	Curiosity	Social Media	I have been playing with flexure designs in 3D printed resins for several years, and now I have a foundation for learning how to better do this.										Improve my understanding so that I may design better mechanisms.	Yes	how to integrate compliant actuators into the mechanism.
2019-07-01 10:21:28	Professional	Experimenting	Social Media	keep replacing complex mechanisms with 3d printed compliant ones <3								Yes	drone thruster		Yes	open source the book. it is like 100$ at amazon.com right now, which is a turnoff :(
2019-07-01 14:14:41	Student	Curiosity, Experimenting, Personal	Social Media						Graduate School	Curiosity					Yes
2019-07-02 15:47:31	Student	Experimenting	cmr.byu.edu						College	Curiosity					Yes	You are already the best, Thank you so much for sharing these information
2019-07-02 16:31:30	Student	Curiosity, Experimenting, Personal	Social Media						College	Curiosity					Yes
2019-07-02 18:56:06	Hobbyist	Experimenting	Social Media											Adapting them into my own design to fit my purpouses	Yes
2019-07-03 01:08:17	Student	Curiosity	Social Media	to make my own compliment mechanisms					Elementary School	Curiosity	to learn more				Yes
2019-07-03 01:18:57	Student	Curiosity	Social Media	they are so light and convinience					College	Curiosity	3d print them and make some experiments				Yes	I think you guys are doing great
2019-07-03 07:06:57	Student	Curiosity	Social Media						College	Curiosity					Yes
2019-07-03 13:30:34
2019-07-03 18:19:22	Hobbyist	Curiosity	Social Media											Just testing it out	Maybe	some practical uses of these mechanisms
2019-07-03 18:53:28	Hobbyist	Curiosity	Social Media											Entertainment	Yes
2019-07-03 19:44:31	Hobbyist	Experimenting	Social Media	Safety addons for my projects.											Yes
2019-07-03 22:04:18	Educator	Experimenting	Browsing on Thingiverse			Graduate School	Yes		Graduate School	Curiosity					Yes
2019-07-03 22:28:01	Hobbyist	Curiosity	Browsing on Thingiverse	It makes me want to create similar things										fun	Yes
2019-07-04 11:35:11	Hobbyist	Curiosity, Experimenting, Personal	Social Media	Some time ago I was searching the net for "flat spring patterns" to solve a problem in one of my projects, and found nothing... Now this takes the idea to a whole new level, and it seems so fit with 3D printing. Looking at the samples made my head spin with new ideas...										As inspiration	Yes	Any extra information is very welcome
2019-07-04 15:33:31	Student	Curiosity, Experimenting	Research Article	im gona study and make my own mechanisms					Graduate School	Curiosity	advance my knowlege				Yes	ok
2019-07-04 18:56:26	Professional	Curiosity, Experimenting	Social Media	Potential inspiration for new handle catch mechanisms on solid fuel stoves								Maybe	Potential inspiration/interesting desk toy		Yes	Brief introduction into the thought process behind designing a compliant mechanism - perhaps working from a traditionally manufactured component to a compliant mechanism
2019-07-05 04:00:49	Student	Curiosity, Experimenting, Personal	Social Media	It really change how I see mechanisms(without bearing etc)					Highschool	Curiosity	to design my only mechanisms				Yes	no
2019-07-05 09:01:28	Student	Experimenting	Social Media						College	Curiosity					Maybe	<333
2019-07-05 09:54:59	Hobbyist	Curiosity, Experimenting	Social Media	I like the space applications that could emerge from compliant mechanisms										I plan to build some systems based on these models, by integrating actuators and electronics on them (especially the 2 DOF fully compliant space pointing mechanism)	Yes	For now, I don't have any idea of what could be improved. You are doing a very great job !
2019-07-05 15:03:24	Professional	Experimenting	Social Media									Maybe			Yes
2019-07-05 22:23:20	Hobbyist	Curiosity, Experimenting, Personal	Social Media												Yes	More Compliant Mechanism models
2019-07-05 22:34:30	Student	Curiosity, Experimenting, Personal	Google Search	I was searching for a design just like this to integrate with the rest of a design I am prototyping.					College	Personal project	Inspiration for part of a personal project to create a fully 3D printed automatic cord retractor.				Yes
2019-07-06 00:33:39	Student	Curiosity, Experimenting	Social Media						Graduate School	Combat Robotic					Yes
2019-07-06 03:18:48	Hobbyist	Curiosity, Experimenting, Personal	Social Media	Love the sharing of ideas and the great thinking behind them.										I don't have plans on using, but do what to 3d print and be inspired to create my own ideas	Yes	not at this time
2019-07-06 07:32:55	Student	Curiosity, Experimenting	Social Media	I study mechanical engineering so stuff that moves really fascinate me. The mechanisms you have designed are fucking amazing.					College	Curiosity	Implement these models in some of the projects im involved with and to come up with designs of my own				Yes	Amazing work guys, keep it up!
2019-07-06 18:27:47	Hobbyist	Curiosity, Experimenting	Browsing on Thingiverse												Yes
2019-07-06 19:06:05	Hobbyist	Curiosity, Experimenting	Social Media											Making other functional models for 3d printing (containers, project enclosures, other mechanisms etc)	Yes	A layman tutorial explaining the principles behind compliant mechanisms and what to consider when designing them. I really appreciate the time and effort spent putting these resources online for us. Thank you!
2019-07-06 20:29:49	Student	Curiosity, Experimenting, Personal	Social Media	I want to understand how the integrated linkages work so I can design things like it.					College	Curiosity	To have as fidget toys and hopefully learn from them				Yes	online classes for makes
2019-07-07 00:32:59	Hobbyist	Curiosity, Experimenting	Social Media											for fun	Maybe
2019-07-07 03:55:37	Student	Curiosity	Social Media	I am a Masters student in Biotech Entrepreneurship and Enterprise at Johns Hopkins, and this makes me wonder how compliant mechanisms could be used in surgical or implantable medical devices. I need to read and learn a lot more about compliant mechanisms, but this truly interests me. I'd love to learn more, and though I don't have an engineering background (completed undergrad in biology), I woul…					Graduate School	Curiosity	I don't have a printer on hand, but I hope to print this out at a fantastic makerspace and perhaps alter thicknesses, or try out thinner prints with metallic filaments. I have a friend who lives next to a graduate student studying at the Colorado School of Mines, and that student is trying to develop several carbon fiber filaments that she often allows us to play around with. I might also try to …				Yes	Not that I can think of at the moment.
2019-07-07 06:42:19	Hobbyist	Curiosity, Experimenting	Social Media	It's a different approach. And i'm curious as to how i can implement it in my projects										The models i would like to incorporate in my projects	Yes	Not that i can think of today. Keep being awesome
2019-07-07 09:31:56	Student	Curiosity, Experimenting	Social Media						College	Curiosity
2019-07-07 10:12:20	Hobbyist	Personal	Social Media											Teach my kid about mechanisms	Yes
2019-07-07 12:01:59	Hobbyist	Curiosity	Social Media											fooling around	Yes
2019-07-07 18:42:59	Professional	Curiosity, Experimenting, Personal, Professional	Social Media	I use a lot of these at my new job, i'm trying to learn more about compliant mechanisms for better design at work and in my hobbies.										exploring the amazing world of compliant mechanisms	Yes	nothing really, maybe a webshop with books on the subject.
2019-07-07 20:03:53	Student	Curiosity, Personal	Social Media						Graduate School	Curiosity					Yes
2019-07-07 21:15:24	Student	Curiosity	Social Media						College	Curiosity	I just think they're neat!				Maybe
2019-07-08 01:48:03	Professional	Curiosity, Experimenting, Personal, Professional	Social Media									Maybe			Yes	More models to download and some basic guides on how to design compliant mechanisms
2019-07-08 12:29:15	Educator	Curiosity, Personal, Teaching	Social Media	I don't know yet, but I am 75% certain that it will. Ever since I learned about "biconformal proteins" that make up ion channels in cell walls, I've been interested in this idea.		Highschool	Maybe	At the very least, as curious demos of friction-free mechanisms and biconformality.							Yes	The top of the list for me would be to find a way to reduce the ringing of that switch (perhaps with a bit of foam/sponge). I'd also like to find a way to do something useful with the stored spring energy. It is very analogous to the binding energy discussed in chemistry and physics classes. It's very exciting to see (and, soon, handle) macroscopic models of things that are happening at a molecul…
2019-07-08 15:19:32	Hobbyist	Experimenting	Browsing on Thingiverse	all mechanisms										hobby	Yes	yes
2019-07-09 03:51:19	Hobbyist	Curiosity, Personal	Social Media	I Feel it is very amazing and it has opened my mind to new Engineering posibilitys											Maybe	Your doing just fine!
2019-07-09 05:18:33
2019-07-09 07:05:46	Student	Curiosity, Experimenting	Social Media						College	Curiosity					Yes
2019-07-09 11:17:19	Student	Experimenting	Social Media						College	Curiosity					Yes
2019-07-09 11:18:30	Student	Curiosity, Experimenting, Personal, Professional	Social Media						College	Class project					Yes
2019-07-09 11:53:33	Student	Curiosity, Personal, Teaching	Social Media	open mind to develope by own					College	Curiosity					Yes
2019-07-09 13:43:11	Educator	Curiosity, Teaching	Social Media	Amazing "out of the box" thinking. "Frictionless" movement		College	Maybe	Expanding students thoughts on what is possible for future development.							Yes	I don't know. You already blew my mind
2019-07-09 15:02:39	Hobbyist	Experimenting	Social Media	experimenting with use of this mechanism as a galvonometer											Yes
2019-07-09 15:16:40	Student	Curiosity, Experimenting, Personal	Social Media						College	Curiosity					Yes
2019-07-09 15:25:31	Hobbyist	Personal	Social Media											escape room puzzles	Yes
2019-07-09 17:10:39	Student	Curiosity, Experimenting	Social Media						College	Curiosity					Yes	Whats the long term durability of the mechanism and do you think this can be used in forming metal like professionally instead of a sheet bending machine?
2019-07-09 20:16:56	Hobbyist	Curiosity, Experimenting	Social Media	I think there are interesting design patterns here which may be applied to create a variety of practical 3D-printed devices										To play with, to show others the potential of 3D printing, to learn new approaches to mechanical engineering, to learn new approaches to 3D design	Yes
2019-07-09 23:44:43	Hobbyist	Curiosity	Social Media	Very interested in other ways I could use the mechanism. I don't know that I'm capable of creating my own compliant mechanisms, but they are really interesting.										Fun	Yes
2019-07-09 23:55:04	Professional	Curiosity, Experimenting, Professional	Social Media	I am a product designer and the funny thing is, I intuitively used compliant mechanisms in my designs before, without knowing the actual name for this technique =D Thank, you for sharing such inspiring ideas.								Maybe			Yes
2019-07-10 02:56:35	Hobbyist	Curiosity	Social Media	so cool. the potential for practival application is so interesting										for fidgetting	Maybe	maybe making some every day items, like locking hinges, of adapting the "vice grip mechanism with a notched locking mechanism, or anythign that people can print and use.
2019-07-10 13:45:42	Professional	Personal	Social Media									No			Yes
2019-07-10 14:02:14	Researcher	Curiosity, Experimenting, Professional	Social Media	Have been curious about fabricating "active" elements (and simulation/modelling thereof). Having access to a few examples was a very appreciated poke to start looking at these a bit more.										Experimenting. Seeing if I can get some people in my department/group to get excited about this as well.	Maybe
2019-07-10 16:44:33	Student	Curiosity	Social Media	i want to know more about it now					Graduate School	Curiosity	show it to friends				Yes
2019-07-10 16:54:38	Student	Curiosity, Experimenting, Personal	Social Media	seeing the possibilities					Graduate School	Curiosity	incorporate them in personal projects				Yes
2019-07-10 18:47:40	Student	Curiosity, Experimenting	Social Media						Highschool	Curiosity					Yes
2019-07-10 20:08:54	Hobbyist	Curiosity	Social Media												Yes
2019-07-10 22:29:34	Educator	Teaching	Social Media	I teach Maker Space to high school students in Paraguay. I'm inspired to use compliant mechanisms to teach 3D printing.		Highschool	Maybe	As an example of the usefulness of 3D printing.							Yes	I think it would be interesting to see the "reverse" mechanism to vice-grips, i.e. a pry tool or a jack.
2019-07-11 01:18:26	Hobbyist	Curiosity, Experimenting, Personal, Professional	Browsing on Thingiverse	I work in a machine shop, it is just a very cool tool to have										As elements in my mental catalog of mechanisms	Yes	Material science in relation to compliant mechanisms
2019-07-11 02:44:57	Hobbyist	Curiosity, Experimenting	Browsing on Thingiverse	made me want to learn more										not sure	Yes	just more things these are super neat
2019-07-11 05:09:06	Professional	Curiosity	Google Search									No			Yes
2019-07-11 11:47:44	Hobbyist	Curiosity	Social Media											Show the model at a makerspace	Maybe
2019-07-11 11:49:35	Student	Curiosity, Experimenting	Social Media						Highschool	Curiosity					Yes
2019-07-11 12:31:12	Student	Experimenting	Social Media	Very cool. Wish the pliers scaled better					College	Curiosity	I want to see if the pliers are viable				Yes	A bigger version of the pliers that could actually be useful
2019-07-11 15:16:52	Hobbyist	Curiosity	Social Media	I haven't printed any yet.										For fun. Just learning about 3d printing.	Yes	I'd like to see everything
2019-07-11 15:32:50	Hobbyist	Curiosity, Experimenting, Teaching	Social Media	To learn about mechanisms that achieve range of motion without traditional machine linkages, but with more organic connections.										To inspire my kids, and learn and explore with them.	Yes	No -- your website is perfect. Keep it up. Maybe do more community outreach (maker faires, hackaday, etc) to get the word out?
2019-07-11 17:01:39	Educator	Curiosity, Experimenting, Teaching	Social Media			Graduate School	Maybe		Graduate School	Improvement of my insight to mechanism design					Yes	some kind of book or paper material to learn how to design compliant mechanisms
2019-07-11 17:50:27	Student	Curiosity, Experimenting, Personal	Social Media						Highschool	Curiosity					Maybe
2019-07-11 18:00:14	Hobbyist	Curiosity	Browsing on Thingiverse											just to understand the mechanism	Maybe
2019-07-11 21:06:21	Hobbyist	Curiosity	Word of Mouth											print it see how it works only for personal use	Yes
2019-07-12 08:19:27	Hobbyist	Curiosity, Experimenting	Social Media	I want to start designing and testing CM's.										As a curiosity.	Yes	Upload more interesting models.
2019-07-12 16:59:12	Student	Curiosity, Experimenting	cmr.byu.edu	it makes me think differently while designing for 3d-printing					Graduate School	Curiosity	testing and implementing my own variants				Yes	you are doing great!
2019-07-12 18:21:00	Student	Experimenting	Social Media	the reliability and the possibility of these mechanism					Highschool	Curiosity	personal curiosity and prototyping				Yes
2019-07-12 18:43:33	Student	Curiosity, Experimenting	Social Media						College	Curiosity					Yes
2019-07-12 19:30:07	Professional	Curiosity, Experimenting, Learning	Social Media	Still learning, but the simplicity of these designs lends greatly to 3d printing productions. I just 3d printed a small table vice, but it's in parts, plus I need to purchase some hardware. using compliant methods, I'd like to design a table vice that prints and works in one go.										3d printing, experimentation.	Yes	I'll let you know.
2019-07-12 20:02:01	Hobbyist	Curiosity	Social Media											Fidget	Yes	teaching
2019-07-12 23:46:27	Student	Curiosity, Experimenting	Social Media	It was complexly simple					Highschool	Curiosity	I was going to print them then give them to family				Yes
2019-07-13 05:53:21		Experimenting	Social Media	to continue to search for the powerful godlike meaning of /less (is more)											Yes
2019-07-13 06:10:41	Hobbyist	Curiosity	Social Media	Just intrigued by the idea of compliant mechanisms										Maybe to make e of my own designs	Yes
2019-07-13 07:53:47	Hobbyist	Curiosity, Experimenting, Personal	Social Media												Yes
2019-07-13 13:05:10	Student	Curiosity, Experimenting	Social Media						College	Curiosity	To experiment and learn.				Yes	More explanation and some math behind certain mechanisms would be nice.
2019-07-13 13:34:47	Student	Curiosity	Social Media	To use more plastic products. :)					College	Curiosity	Uncompliant.				Yes	Yes.
2019-07-13 14:09:27	Student	Curiosity, Personal	Social Media						Graduate School	Curiosity					Yes
2019-07-13 16:33:58	Educator	Experimenting, Personal, Teaching	Browsing on Thingiverse			Highschool	No		Highschool	Class project					No
2019-07-13 20:35:35	Hobbyist	Curiosity, Experimenting	cmr.byu.edu											fun	Yes
2019-07-13 20:46:06	Hobbyist	Curiosity	Social Media	Its amazing to see this hole other way of doing mechanisms that we use every day but so "simple"											Maybe
2019-09-15 11:44:25	Hobbyist	Personal	Social Media											just for fun	Maybe	more links
2019-07-13 22:16:20	Student	Curiosity	Social Media						College	Curiosity					Yes
2019-07-13 22:24:38	Hobbyist	Curiosity, Experimenting, Personal	Social Media	its fascinating that theres bistable switches and the engineering on how they work. They're fun small fidget things with a neat explanation on how they work and why they were discovered/made										Fidget, show, storypiece	Yes
2019-07-14 00:26:01	Student	Curiosity	Social Media						Highschool	Curiosity	show these to my family				Yes
2019-07-14 07:29:40	Student	Experimenting	Social Media						Highschool	Curiosity	Building own compliant mechanism for projects				Yes	More models
2019-07-14 10:19:15	Hobbyist	Experimenting	Social Media												Yes
2019-07-14 12:01:14	Hobbyist	Curiosity	Social Media												Maybe
2019-07-14 13:28:07	Student	Curiosity, Experimenting, Personal	Social Media						Graduate School	Curiosity					Yes
2019-07-14 13:41:23	Professional	Curiosity, Experimenting, Personal	Social Media									Maybe			Yes
2019-07-14 14:55:06	Educator	Curiosity, Teaching	Social Media	I'm a teacher, and always like finding practical applications of 3D printing to share with my students.		Elementary school	Yes	These will be practical demonstrations of useful devices. Hopefully that will inspire my young designers to make things for the world around them, rather than just vanity pieces.							Yes
2019-07-14 16:42:32	Student	Curiosity, Experimenting, Personal	Social Media						Highschool	Curiosity					Yes
2019-07-14 16:57:42	Hobbyist	Curiosity, Experimenting	Social Media	I never like it when I have to use screws or metal parts with 3D-Prints. I will try to make or use a compliant mechanisms for new diy projects.										Print them for fun, reference for future projects	Yes
2019-07-14 19:24:22	Hobbyist	Curiosity, Experimenting, Personal	Social Media												Yes
2019-07-15 00:56:31	Hobbyist	Experimenting	Browsing on Thingiverse											experimentation	Maybe
2019-07-15 01:06:37	Hobbyist	Curiosity	Social Media											Fun	Yes
2019-07-15 03:11:03	Hobbyist	Curiosity	Social Media	I think as a 15 year old english learner and having a 3d printer really changes my point of view of the world, mecanisms like this inspire me to look out for the future, create and imagine. :Thanks for releasing the files :)										To impulse myself into imagine and create also invent new things.	Yes	No by the moment
2019-07-15 03:56:15	Hobbyist	Experimenting	Social Media	Entirely new mechanism thinking way is possible with this mechanism. I will try to grasp the basic idea and implement in my test design. Thank you so much for sharing these fantastic principle/ example.										Hobbies: Robot joints Everyday life application tools. (Like wallet)	Yes	I saw a hinge-like toggle switch mechanism. (Not the Bistable one) in the Veritasium VDO. (The one looked like fidget) Could you please kindly also upload that one too? I think that the feeling would be so great. I also love the click noise.
2019-07-15 09:39:29	Educator	Curiosity	Social Media	samples, downloading of mechanisms to print yourself.		College	Maybe	-							Yes	More examples.
2019-07-15 09:54:25	Hobbyist	Curiosity, Experimenting, Personal	Browsing on Thingiverse	Printed it, loved it										Show friends what 3D printers can do	Yes	No
2019-07-15 14:30:41	Student	Curiosity	Social Media						College	Curiosity					Yes
2019-07-15 16:51:03	Hobbyist	Curiosity, Experimenting, Personal	Browsing on Thingiverse												Maybe
2019-07-15 17:48:06	Hobbyist	Curiosity	Social Media												Yes
2019-07-15 18:28:58	Hobbyist	Curiosity, Experimenting	Social Media	Opened a new world of perspective to me, simple and great!										I want to make something functional for my use and make people wonder how it is done.	Yes	Share new ideas, even the one still in progress.
2019-07-15 19:02:23	Student	Curiosity, Experimenting	Social Media						College	Curiosity					Yes
2019-07-15 20:02:42	Hobbyist	Curiosity	Social Media	Understanding what compliant mechanism are.										No have the wrong filament type.	Yes
2019-07-15 22:43:23	Hobbyist	Curiosity	Social Media	fascination with mechanical engineering										contemplation	Yes	the weirder the better
2019-07-16 01:21:47	Hobbyist	Curiosity	Social Media	To minimize parts in mechanism.										As reference to explore more thing like this.	Yes	More education file released.
2019-07-16 03:47:02	Professional	Curiosity, Experimenting	Social Media	I am a structural engineer, the concepts are interesting to me								Maybe	dont know yet		Yes
2019-07-16 05:10:25	Student	Curiosity	Social Media	I thought I'd be a cool desk toy					Highschool	Curiosity	For fun/showing others what 3d printing can do				No	No
2019-07-16 10:49:45	Student	Curiosity, Experimenting, Personal	Social Media						Graduate School	Curiosity					Yes
2019-07-16 14:23:16	Professional	Curiosity, Experimenting, Teaching	Social Media	As a Mechanical engineer and sales person I'm always looking for new devolpments								Maybe	Show them to my designing team and see if we can find uses for them.		Yes	Not yet
2019-07-16 16:55:05	Hobbyist
2019-07-16 18:51:50	Hobbyist	Personal	Social Media											As a sample	Yes	na
2019-07-16 21:11:28	Professional	Curiosity	Social Media									Maybe			Maybe
2019-07-16 22:58:47	Student	Experimenting	Social Media						Graduate School	Research	I plan on experimenting with them and adapting them to my application.				Yes
2019-07-17 05:17:04	Professional	Teaching	Browsing on Thingiverse									Maybe			Yes
2019-07-17 19:28:18	Hobbyist	Curiosity, Experimenting	Browsing on Thingiverse											showing friends	Yes
2019-07-17 19:31:53	Hobbyist	Experimenting	Social Media	I find them quite a simple yet interesting idea. Kind want to ditch as many moving joints in my designs as I can.										Self-education	Yes	More examples and, if possible, solutions to common problems would be really helpful, i.e. how can you replace moving joint that has 15 degrees of movement with a compliant one of similar strength, what links and where could be placed.
2019-07-17 19:34:59	Student	Curiosity, Experimenting, Personal, I want to see what i can do with these designs for every-day applications	Social Media	THIS IS AMAZING I think it has a lot of potential! The fact that they are freely available is really great for young students like me and I love the idea of exploring a new way of doing things					College	Curiosity	I want to use these ideas to improve every-day life situations and create things based on the compliant mechanisms principles that can be useful for everybody (especially through 3D printing)				Yes	Customizable files and more general ideas of how these principles can be used
2019-07-17 19:50:49	Hobbyist	Curiosity, Experimenting, Personal	Social Media	To explore more ways to use and design compliant mechanisms.										Mostly for demonstration and 3d printing applications.	Yes
2019-07-18 02:05:00	Hobbyist	Curiosity, Experimenting	Social Media	Inspired to make a ball and socket joint dummy security camera that I publicly released. As one could argue a ball and socket joint is a compliant mechanism										For fun and maybe if I ever get into watch making	Yes	Its great you are offering this for free. I do have a question relating to micro-engineering. Is there a possibility for a useful application of micro-explosions in compliant mechanisms. For example could a single particle of gunpowder be useful at microscopic scale?
2019-07-18 05:50:38	Student	Curiosity, Experimenting	Social Media	I would like to integrate this design concept into other areas of engineering.					College	Curiosity	Designing my own mechanisms to solve problems.				Yes	Please post more examples of your designs! They are wonderful!
2019-07-18 12:42:29		Experimenting	Social Media	astounded me											Yes
2019-07-18 16:22:02
2019-07-18 18:42:36	Hobbyist	Personal	Word of Mouth	To be creative										I want to make some compliant mechanisms of my own	Yes	Nope
2019-07-19 00:43:32	Hobbyist	Curiosity, Experimenting	Social Media												Yes
2019-07-19 05:34:48	Educator	Curiosity, Experimenting, Personal, Teaching, Professional	Social Media	Daughter may have future in engineering.		Librarian								Demonstration	Yes	I'm looking for: * Scaffolded creative challenges for child's 3D mind. (My daut is 7 y.o., great at math, but dyslexia likely, has aptitude for spacial creativity.) - Best if labeled for busy parents (ex: About age 5-7, must understand wheel and pulley) -And explained in pictures for her and words for me (ex: for someone who doesnt have much, if any, spacial talent,) + Throw in a very short humor…
2019-07-19 11:38:15	Hobbyist	Experimenting	Research Article	im a electrician and was looking into possibility of switch devises										put some metal on it and use it as a switch	Yes	make em smaller and still be able to print them on fdm with 0,4nozzle
2019-07-19 12:43:10	Professional	Curiosity, Experimenting	Social Media									No			Yes
2019-07-20 09:40:38	Hobbyist	Experimenting	Social Media	It added new very useful basic mechanisms to my tool-kit knowlege and opened new paths of thinking. I'll let my mind walk those paths from now on with excitement for new usecases. Its like you got a completely new tool which in your mind you can combine with everything in your everyday life and validate if it makes sense or not. And from time to time it does and gives you that enlightning feeling…										development of application cases	Yes	publication of mechanical solutions is awesome and you do a great job with it! In my opinion there is the same potential in reporting unsolved tasks, also maybe in the form of international competitions. I can imagine that while many solutions just happen and the tasks develop afterwards, there are also tasks without a solution and maybe your organisation is in a great position to channel that po…
2019-07-20 12:05:43	Hobbyist	Curiosity	Social Media											fun	Yes
2019-07-20 12:19:29	Student	Curiosity, Experimenting, Personal	Social Media	I try to understand how one complete part deserve such that motions only with elasticity.					College	Curiosity					Yes	If you can share more documents about how this products can be designed I will be more happy. :)
2019-07-20 17:33:51	Hobbyist	Curiosity, Experimenting	Social Media												Yes
2019-07-20 22:13:15	Hobbyist	Experimenting	Browsing on Thingiverse	want to extend lego collection										experiment and create	Yes	links to papers (pre-prints?)
2019-07-21 02:19:44	Professional	Curiosity, Experimenting	Social Media	challenged me to approach mechanical design who i s more open mind								Maybe	Fixturing and clamping		Yes	NO
2019-07-21 15:33:32	Student	Curiosity	Social Media						College	Curiosity					Maybe
2019-07-21 16:43:56	Hobbyist	Curiosity, Professional	cmr.byu.edu	Robotics										to grow	Yes	mechanical design tips
2019-07-21 19:28:21	Student	Curiosity	Social Media						Highschool	Curiosity					Yes
2019-07-22 01:23:42	Professional	Experimenting	Browsing on Thingiverse	I have seen both good and bad reviews, and the thing that intrigues me is the actual engineering that has to be the foundation of the design, before the product is realized. You have to have an absolute understanding of your materials and your equipment in order to accomplish the desired function from the compliant mechanism, like a master of you art, you understand all that goes into it, and mak…										I plan on using the models to gain a better understanding of the materials in use, and how these concepts could be applied to other problems in the future.	Maybe	I don't know yet
2019-07-22 03:19:43	Hobbyist	Curiosity	Social Media											for fun	Yes	more 3d printable files
2019-07-22 09:20:51	Student	Experimenting	Social Media	ciao, ho bisogno di capire come usare le vostre pinza per agganciarmi ad un altra pinza (uguale), ho anche bisogno di studiare un modo veloce per sganciarle, so thanks!					Highschool	Curiosity	stamperò le vostre pinze per capire come usarle in un meccanismo aggancio - sgancio				Yes	per ora no, non sono in grado di offrire nulla, però magari in futuro sì!
2019-07-22 11:30:06	Hobbyist	Curiosity, Experimenting, Personal	Social Media												Yes
2019-07-22 13:38:34	Hobbyist	Curiosity, Experimenting, Personal	Social Media	This mechanism game me some ideas to make some parts simpler.										3d printing	Yes
2019-07-22 15:39:20	Student	Curiosity, Teaching	Social Media	Encourage me to design a compliant mechanism of my own.					College	Curiosity	Just for personal use, and maybe teach other people about in our MakerSpace				Yes	Maybe get more designs or projects out so that more people get excited with the projects.
2019-07-22 19:20:09	Educator	Experimenting, Teaching	Social Media			Science Centre - all grades and general public	Maybe								Yes
2019-07-23 09:25:08	Educator	Curiosity, Experimenting, Teaching	Social Media			Graduate School	Yes	As a demosntrator for the possibilities of additive manufacturing and assembly free mechanical systems							Yes
2019-07-24 10:26:55	Student	Curiosity, Experimenting	Social Media	It is really fascinating how complex yet simple they are :)					Highschool	Curiosity	Maybe to create household items and inspire others.				Yes	You can teach people how to create their own 3D designs.
2019-07-24 21:41:11	Student	Curiosity, Experimenting, Personal	Social Media	It inspired me to go deeper into the this field in my masters. As systems engineer I would like to use this knowledge for integrated actors in robotic and bionic applications. Do you have any material, information or literaure on this topic? My email is pshobowale@gmail.com					Graduate School	Graduate Research	integrated robotics and bionic applications				Yes	linear translation for use with shape memory alloy
2019-07-25 02:21:22	Hobbyist	Curiosity, Experimenting, Personal	Social Media	Making useful mechanisms out of a single piece of plastic, especially PLA, is very cool and could be used in a lot of interesting ways.										Personal projects or just to see how they work.	Yes
2019-07-25 21:49:48	Hobbyist	Curiosity	Social Media											For fun	Maybe
2019-07-26 00:19:28	Hobbyist	Experimenting	Social Media	I want to design something like this myself.										Test print to see item working.	Yes	More re-world examples.
2019-07-26 01:11:31	Hobbyist	Curiosity, Experimenting	Social Media											Fun	Yes	More prints!
2019-07-26 05:40:49	Student	Curiosity	Social Media						Graduate School	Curiosity					Yes
2019-07-26 09:04:48	Hobbyist	Curiosity, Personal	Google Search	In the future, I will consider CMs for more than just planar stage mechanisms.										I may incorporate similar mechanisms in tools I make for use around the house.	Yes	More of the same copiously documented, engaging and wonderful mechanisms?
2019-07-26 14:07:45	Student	Experimenting	cmr.byu.edu	good					Graduate School	Class project	3D Printing construction and allowed to do experimentation for Fatigue and Creep Test.				Yes	Surprise Me
2019-07-26 21:36:22	Student	Curiosity	Social Media	It changed the way I viewed machines and mechanisms.					College	Curiosity	I just want to learn more about compliant mechanisms.				Yes
2019-07-27 08:10:29	Student	Curiosity	Social Media	By wanting to explore more and see what the limit is on compliment mechanisms. How many can we make? How many will be useful? What are the possibilities?					Jr. High	Curiosity	By studying to start thinking like an engineer and designer				Yes	That’s what I’m trying to figure out
2019-07-27 12:42:20	Student	Curiosity, Experimenting	Social Media	Understand the basic working principle of them.					Highschool	Curiosity	Develop my own compliant mechanisms				Yes	Video tutorials for Fusion
2019-07-27 15:39:11	Hobbyist	Curiosity, Experimenting	Social Media	Interesting approaches - encourage me to 3D-print and play or experiment with										For smalltalk with other 3D affine colleagues	Maybe	the failsafe mechanism for nuclear weapons
2019-07-28 06:50:08	Student	Curiosity, Experimenting, Personal	Social Media	it inspired me to learn more about the world of engineering					Highschool	Curiosity	i plan on printing them and teaching myself how they function and how design them				Yes	more compliant mechanisms, a video that goes more in-depth about compliant mechanisms
2019-07-28 11:54:56	Hobbyist	Curiosity	Browsing on Thingiverse												Yes
2019-07-28 12:17:11	Hobbyist	Curiosity	Social Media												Yes
2019-07-28 15:04:39		Curiosity, Experimenting	Google Search												Yes
2019-07-28 18:32:42	Hobbyist	Curiosity	Social Media	To create things that are different.										For hobby projects	No	No
2019-07-28 21:34:14	Hobbyist	Curiosity	Social Media											Prepare yt video	Yes
2019-07-29 10:11:52	Student	Curiosity, Experimenting, Personal	Social Media	Interesting different manufacturing processes to produce intriguing mechanisms and effects					College	Curiosity	For testing, development of my own mechanisms, and discussion with friends				Yes	algorithms to develop additional mechanisms with given constraints
2019-07-29 21:12:32	Student	Curiosity, Experimenting, Personal, Professional	Social Media	It made me want to learn everything about compliance mechanisms					Graduate School	Pan Tilt camera	personal machine vision research project				Yes	compliant mechanisms are not immediately intuitive, I would love to know more about their applications
2019-07-30 04:29:50	Student	Curiosity, Experimenting	Google Search	to look into 3D printing and look for other types of compliant mechanisms.					Highschool	Curiosity	Fun, exploration of physics, curiosity				Yes	More compliant mechanisms :)
2019-07-30 12:22:41	Hobbyist	Experimenting	Social Media											Inspiration	Maybe
2019-07-31 18:37:49	Hobbyist	Curiosity, Experimenting												3D printing	Yes
2019-07-31 19:23:52	Educator	Experimenting	Word of Mouth	this is what I have been wanting to do for a while and want to understand more of what CMs are and how to design them. I thought I might as well start with printing Mechanisms and them understanding them and the componants that make them work.		3D Prototyping Lab Manager UVU								Personal Education	Yes	Glasses nose bridge?, footwear securing device(replace laces), door hinge
2019-08-01 01:12:53	Professional	Experimenting	Social Media	I'm thinking of incorporating flexible linkages into my next design.								Yes	I plan on exploring compliant mechanisms to reduce part count and simplify assembly in my next project that requires motion.		Yes	Organized examples of how to replace conventional mechanisms with compliant mechanisms and some general rules of thumb.
2019-08-01 15:54:50	Student	Personal, i want to make a gift out of it	Social Media						Graduate School	as a gift	let the elephant be printed trice				Yes
2019-08-02 02:54:13	Student	Experimenting	Browsing on Thingiverse	I'd love to know the underlying theory to be able to create my own					Graduate School	Curiosity	Printing, experimenting, prototyping				Yes	instructional information such as ideal thicknesses/geometries
2019-08-02 22:39:50	Student	Curiosity, Experimenting	Social Media	It really expanded my imagination on whats possible with statically connected parts, and especially parts made with 3D-printing.					College	Curiosity	probably nothing useful				Yes
2019-08-03 10:02:06	Student	Experimenting	Social Media	robotic solutions					Graduate School	Curiosity	I don't know for the moment				Yes	More mechanisms!
2019-08-03 21:40:10	Hobbyist	Curiosity, Experimenting, Professional	Social Media	I really love the idea of solving mechanical problems with a lot less assembly and a lot more smart/complex design.										I plan on using some of the designs on prototypes I am building, to cut down on assembly and ease/streamline the manufacturing process.	Yes	Usage examples or ways to build designs into other parts would be a great help to implement the designs.
2019-08-04 03:43:09	Student	Curiosity	Social Media	They are so simple yet complex					College	Curiosity	fun				Maybe
2019-08-04 07:35:55	Hobbyist	Curiosity, Experimenting	Social Media												Yes
2019-08-04 10:49:19	Hobbyist	Curiosity, Experimenting	Social Media												Yes
2019-08-04 17:51:33	Hobbyist	Curiosity, Experimenting	Browsing on Thingiverse	levers and physics										practical tool	Maybe
2019-08-04 21:27:58	Educator	Curiosity, Experimenting, Teaching	Social Media			Highschool	Yes		Highschool	Curiosity					Yes
2019-08-06 00:16:16	Student	Experimenting, Personal, Professional	Social Media						College	Curiosity					Yes
2019-08-06 00:57:38	Student	Curiosity	Social Media						College	Curiosity					Yes
2019-08-06 06:12:35	Hobbyist	Curiosity, Experimenting	Social Media	to rethink very well-worn design assumptions										print them out to play with and show my friends	Yes	CAD tools
2019-08-06 10:12:51	Student	Curiosity	Social Media	It was amazing that such complex mechanism can work with one piece					Highschool	Curiosity	I want to develop my own mechanism				Yes	I want to learn how to design other compliant mechanisms
2019-08-06 16:44:39	Hobbyist	Curiosity	Social Media											Learning tool	Maybe	not at this time
2019-08-06 17:52:03			Social Media												Yes
2019-08-07 23:38:18	Student	Experimenting							Graduate School						Maybe
2019-08-08 07:19:54	Professional	Curiosity, Experimenting	Social Media	For use in prototyping in the medical industry.								Yes	For prototyping in the medical industry.		Yes
2019-08-08 10:19:18	Student	Curiosity	Social Media						Graduate School	Curiosity					Yes
2019-08-08 19:34:57	Student	Curiosity	Social Media						College	Curiosity	3D-Printing Testing				Maybe
2019-08-08 22:11:22	Hobbyist	Curiosity, Experimenting, Personal	Browsing on Thingiverse	Nothing yet. I see it for a first time by link from Thingiverse. But your example is interested me.										I don't know, because I have not seen them yet :)	Yes
2019-08-09 16:01:59	Student	Curiosity, Experimenting, Personal	Social Media	"Wyrd" Elephant					Highschool	Curiosity					Yes
2019-08-09 19:30:11	Student	Curiosity, Experimenting	Social Media	i study mechanical engineering and it's amazing to see how certain structures can be played around with to get different results. it's absolutely fascinating what you can do with a different approach to an existing problem, and your compliant mechanisms seems to start a new mechanical era in which 3D printing is used to be able to create even stronger, more precise, more efficient and more flexib…					College	Curiosity	i will try to understand and maybe calculate how the dynamics work and maybe try to create one myself. At least it is extremely satisfying to watch and fiddle around with.				Yes	the only thing missing is an explanation on how each part has its purpose and what that purpose is relative to the whole.
2019-08-09 21:42:49	Hobbyist	Curiosity	Social Media											to surprise my new nephews	Maybe
2019-08-09 22:23:24	Educator	Curiosity, Experimenting, Teaching	Browsing on Thingiverse	I've watched several videos in preparation for some of the CAD lessons that I teach and really wanted to print a file of my own. I can't wait to print more of your files to show my students!		K-12	Yes	I usually just teach a concept and show an example and give credit to the creators. I use concepts like compliant mechanisms as supplemental material in teaching CAD. Seeing 3D prints really excites the kids and teaches an engineering concept better than a lecture or video ever does.	College	Curiosity	Personally I love studying CADs and appreciate learning more from Thingiverse creators.				Yes	I would like some printing suggestions in the description of the CAD
2019-08-10 07:42:00	Student	Curiosity, Experimenting, Personal	Social Media	adding to other projects					Highschool	Curiosity	modify for my projects				Yes
2019-08-10 09:53:21	Hobbyist	Curiosity, Experimenting, Professional	Social Media												Yes
2019-08-10 11:13:15	Hobbyist	Curiosity	Social Media												Maybe
2019-08-10 12:20:00	Hobbyist	Curiosity, Experimenting	Browsing on Thingiverse	I was aware of flexures for micrometer x/y stages, but I never thought to use them in rotational setups, or for non-x/y DOF (like pitch and roll). Going to start experimenting with flexures for non-linear applications.										Was designing a parallel manipulator for 3-dof actuation (pitch, roll, yaw) using leadscrews, linear rails, etc. Going to look into building it from flexures instead. :)	Yes	Would love to see more content on how to generate these compliant mechanisms. I saw a comment on one of the models detailing the process (and referencing chapters in the book)... will pick up a copy of the book and start reading. Would be great to see small tutorials too, or case-studies where you go from the original mechanism to compliant mechanism, showing the design process and thinking along…
2019-08-10 12:20:21	Student	Personal	Social Media	I am doing origami and robotics since i was a young kid. Right now i am designing parts for a small robot. I like to express my design with some use of compliant mechanisms.					Graduate School	Own project, to get used to cad design and 3d printing	Get inspiration for own 3d models				Yes	Not yet :)
2019-08-10 16:21:14	Professional	Personal, Teaching, Professional	Browsing on Thingiverse									Maybe			Yes	a complaint mechanism that switches filement or hot ends easily. An origami inspired 3d printer frame.
2019-08-10 17:57:05	Student	Curiosity, Experimenting	Social Media	They are really cool and I'm considering a career in them. Thanks for the amazing files!					Jr. High	Curiosity	No idea.				Yes	No.
2019-08-11 00:42:17	Student	Experimenting	Social Media	Learning more about this subject, and designing my own products					Graduate School	Curiosity					Yes	CAD tutorials
2019-08-11 14:09:34	Hobbyist	Curiosity	Social Media											Fun	Yes
2019-08-11 15:33:02	Hobbyist	Curiosity	Social Media	I'm really interested on how I can design and use compliant mechanisms for everyday life										Modifying and 3d printing	Yes	I would like more switch options, there was one in the veritasium video that had a long switch standing up, but I cannot find the model for it
2019-08-11 23:39:32	Hobbyist	Curiosity, Experimenting	Social Media												Yes
2019-08-12 00:20:53	Hobbyist	Curiosity, Experimenting	Social Media	To teach my kids (11yo, 12yo) different methods of design and mechanical motion										To teach my kids (11yo, 12yo) different methods of design and mechanical motion	Yes	More models :-)
2019-08-12 07:01:11	Student	Curiosity, Experimenting, Personal	Social Media	It inspired me to see flexible objects as things that could actually be used in engineering. I also like Origami, and I got a few new ideas.					Jr. High	Curiosity	For fun, and Experimenting.				Yes	More Origami Models.
2019-08-12 09:16:05	Hobbyist	Curiosity	Social Media	To try make my own style of compliant mechanisms										Toy	Maybe
2019-08-12 15:42:52	Hobbyist	Curiosity	Social Media											I'm curious how they work and the limits of their strength.	Yes	Do you have a YouTube channel demonstrating the design or applications of these models?
2019-08-12 19:52:54	Student	Curiosity	Social Media	I would like to try to make some of my own.					College	Curiosity	I want to play with the models and eventually try to make my own.				Yes	I would be over the moon if you offered an applications guide to compliant mechanisms. Something with theory / background as well as resources for learning more would be awesome!
2019-08-13 00:39:41	Student	Curiosity	Social Media	Inspires me to create designs using similar mechanisms.					Highschool	Curiosity	For better understanding of compliant mechanisms.				Yes	More designs.
2019-08-13 02:10:44	Hobbyist	Curiosity, Experimenting	Social Media												Yes
2019-08-13 22:40:08	Hobbyist	Curiosity	Social Media	Inspired me to try and figure out others.										For fun	Maybe	No.
2019-08-13 22:55:36	Hobbyist	Curiosity	Social Media	Not alredy										In some hobby stuff	Yes	Not , your site web has the links to sources.
2019-08-14 14:46:31	Hobbyist	Curiosity	Social Media											Learning	Yes	Putting free stuff like this on thingiverse is a wonderful service to the community
2019-08-14 16:13:06	Professional	Experimenting	Google Search	The mechanisms made me believe that they have much more potential in them than what has been discvered so far.								Maybe	Not sure yet, let's see where the experimentation leads to.		Yes	I would appreciate simple and efficient content describing the process and math behind the mechanisms. What is the best way to design my own?
2019-08-15 08:28:49	Hobbyist	Curiosity	Browsing on Thingiverse											fun	Yes
2019-08-15 15:31:27	Hobbyist	Curiosity, Experimenting	Social Media	the simplicity and the efficiency of the designes make it look magique										i plan to designe my own compliant mecanisime on drones and rc cares	Yes	multiple complaint mecanismes working together
2019-08-15 23:16:43	Professional	Curiosity	Browsing on Thingiverse									No			No
2019-08-16 03:13:17	Student	Experimenting	Social Media	The simplicity and robustness of the mechanism, which could be applied in robotics, to solve several problems					Graduate School	Class project	I would like to add some of these mechanisms to the foot of a robot that I am building				Yes	I would like to know how to model or create a similar mechanism for a particular task, for example the tip of a robot.
2019-08-16 16:04:15	Student	Curiosity	Browsing on Thingiverse						College	Curiosity	I don´t know yet				Yes
2019-08-16 21:21:06	Hobbyist	Curiosity	Social Media											parts of self-designed things	Yes
2019-08-17 08:07:14	Hobbyist	Curiosity	Social Media	Wanted to try few ideas										Maby do some solutions in life	Yes
2019-08-17 10:56:46	Hobbyist	Curiosity	Social Media												Yes
2019-08-17 13:15:07	Hobbyist	Curiosity, Experimenting, Teaching	Browsing on Thingiverse											As a way to inspire curiosity in my children.	Yes
2019-08-17 16:37:34	Hobbyist	Experimenting, Personal	Google Search												Yes
2019-08-17 19:26:03	Professional	Curiosity, Experimenting, Professional	Social Media	Even more than Topology optimization								Maybe	In design of small very high production volume mechanisms, when suitable		Yes
2019-08-17 19:28:10	Student	Curiosity, Experimenting	cmr.byu.edu	For a long time I have been trying and experimenting to devise a new mechanism for prosthetic and I think compliant might be the solution I'm searching for.					Graduate School	Want to make a modular low cost mechanical prosthetic	Need to test the mechanism and depending upon the results,I'll try devising a new mechanism for the future of prosthetic				Yes	I'd love to do an internship project on compliant mechanisms
2019-08-18 00:33:12	Student	Curiosity, Experimenting	Social Media	makes me think					Highschool	Curiosity	to show to friends				Yes	like the folding solar panel thingy
2019-08-18 01:57:57	Professional	Professional	Social Media									No			No
2019-08-18 16:32:46	Educator	Teaching	Social Media			College	Maybe	Demonstrations
2019-08-18 17:07:24	Professional	Curiosity, Experimenting	Social Media									Maybe
2019-08-19 07:52:39	Hobbyist	Curiosity, Experimenting, Personal	Social Media	interesting tool and parts										home tools, toys etc.	Yes	more practical home tools please
2019-08-19 12:06:45	Professional	Curiosity, Teaching	Social Media	Inspired to use more flexible hinges in my design								Yes	Learn basic principles of compliant mechanisms		Yes	Maybe some webinars for professionals could be useful
2019-08-19 13:06:20	Hobbyist	Curiosity, Experimenting	Social Media	simplicity										experimenting	Yes	more models on thingiverse
2019-08-19 15:33:36	Student	Experimenting	Browsing on Thingiverse	I want to learn more about compliant mechanisms and find uses for them!					College	Curiosity	product design application				Yes	I'm not sure.
2019-08-19 15:41:01	Student	Curiosity, Experimenting	Social Media						College	Curiosity					Yes
2019-08-19 16:39:35	Student	Experimenting	Social Media						Highschool						Yes
2019-08-19 16:44:23	Hobbyist	Curiosity	Social Media	Seemed unique and a great thing to experiment with printing										Mostly just to show to friends and perhaps as inspiration to try design a few of my own	Yes	Guides on designing compliant mechanisms
2019-08-19 23:14:45	Student	Curiosity	Social Media	Inspired me to do more research on the creation					Highschool	Curiosity	Demonstration for my 3d printer				Yes	No, I think it's more than i could ever ask just for you to be posting your models on thingiverse!
2019-08-20 03:04:36	Hobbyist	Curiosity, Experimenting, Professional	Social Media												Yes
2019-08-20 13:52:27	Educator	Curiosity, Experimenting, Teaching	Social Media	The models are very fascinating and inspires me to study mechanics more.		College	Maybe	Mostly for coffee room discussion at engineering department, but possibly for classes in design of medical devices.							Yes	Only seeing what interesting research the department does.
2019-08-21 01:34:19	Professional	Curiosity, Experimenting, Personal, Teaching, Professional	Social Media	Excited to find applications in Automation Machinery								Maybe	Inform my colleagues about this technology and see if it can be applied to solve our design challenges/problems		Yes	It's easy to find literature on the theory of compliant mechanisms but hard to find information on how to actually design compliant mechanisms. An index of literature that would be useful to engineering technologists would be helpful
2019-08-21 06:37:05	Hobbyist	Curiosity, Experimenting	Social Media	To learn how they work in hopes of inspiration										education, experimentation, inspiration	Yes
2019-08-21 09:43:08	Student	Curiosity, Personal	Social Media	less inspired moreso fascinated					College	Curiosity	making a few of the bistable mechanisms for friends				Yes
2019-08-21 10:37:09	Student	Curiosity	Social Media						Highschool	Curiosity					Yes
2019-08-21 13:38:11	Student	Curiosity, Experimenting	Social Media						College	Curiosity	personal knowledge				Yes
2019-08-21 20:33:01	Hobbyist	Curiosity, Experimenting, Personal, Teaching	Social Media	I can use these kind of ideas while I'm trying to make an art.										Use as a part of my art designs.	Yes	Not now but maybe in future.
2019-08-22 08:49:11	Professional	Curiosity, Experimenting	Social Media	It's kind of magic. I definitely will try to make more prototypes based on such mechanical connections.										First of all for learning later for development.	Yes	I have to read your book first. Thank you for sharing knowledge.
2019-08-22 21:56:40	Hobbyist	Curiosity, Experimenting	Social Media												Yes
2019-08-23 04:04:05	Hobbyist	Curiosity, Experimenting, Personal	Social Media	find it quite amazing what can be done using mechanical bending properties to control movement so precisely										fun and learning. may be reuse it it some project but nôidea yet	Maybe	nope... just want to tell I find it very interresting that you do share those design
2019-08-23 08:01:53	Professional	Experimenting	Social Media									Maybe			Yes
2019-08-23 15:23:08	Student	Experimenting	Google Search	i just thought they were cool					College	Curiosity	literally just made it to see how it worked				Maybe	compliant hinges could be cool
2019-08-23 16:14:16	Student	Curiosity, Personal	Social Media						College	Curiosity					Yes
2019-08-23 16:58:24	Student	Curiosity, Experimenting	Social Media	I want to do my reseach paper on this topic					Highschool	Class project	Research^^				Yes	Maybe add some modifyable ones/a tutorial on what to watch out for when designing your own mechanism. Though this is already very cool!
2019-08-23 18:16:31	Student	Experimenting	Browsing on Thingiverse	oh					Graduate School	Curiosity	eh				Maybe	no
2019-08-23 21:57:59	Hobbyist	Curiosity, Experimenting, Personal, Teaching, Professional	cmr.byu.edu												Yes
2019-08-24 00:01:58	Hobbyist	Experimenting	Browsing on Thingiverse	I'm designing a compliant 3D printable keyboard switch!										Trying to understand how to better design compliant mechanisms like linear springs	Yes	Wish you would provide an OpenSCAD library that does some of these designs/calculations automatically. I'm terrible at math but I can design stuff using these mechanisms. Sizing them right (with the proper scales) is difficult.
2019-08-24 06:04:43	Hobbyist	Curiosity	Social Media	Blew my mind :) Definitely gets your head thinking on all the possibilities. Thanks for that! Great of you guys to make it available for free to download!										Not sure, all I know it's new useful information!	Yes	Not really, more models maybe?
2019-08-24 13:04:33	Student	Curiosity, Experimenting, Personal	Social Media						Graduate School	Curiosity					Maybe
2019-08-24 14:24:52	Student	Curiosity, Experimenting	Social Media	I didn't think this would actually work but sure enough it does.					Highschool	Curiosity	Just for fun and experimenting				Yes	not at the moment
2019-08-24 16:21:06	Hobbyist	Curiosity, Experimenting	Social Media	maybe it could be applied to cnc or 3d printers where backlash is always a problem										open source applications	Maybe	if available, please share other models
2019-08-25 04:39:15	Professional	Experimenting	Social Media	The quest of performance never ends!								Maybe	Simplify design and production		Yes	Design services if you re not already
2019-08-25 12:43:51	Educator	Experimenting, Teaching	Social Media	Amazing source of possibilities		Graduate School	Yes	Shows the thechnology and its possibilities	Graduate School		Without dout!				Yes	We have an additive manufacturing Lab (NUFER) and plan to expand our research into new possibilities. Just would like you to know we will use your material and who knows... make part of this incredible compliant mechanism comunity! Congratulations!
2019-08-25 18:27:30	Student	Experimenting	Research Article	its mind blowing. has a huge potential.					Highschool	Curiosity					Yes
2019-08-26 11:49:51	Hobbyist	Curiosity, Experimenting	Social Media	New and bionik looking design idea which I want to learn to apply to own diesgn problems										Inspiration and integration into hobby designs	Yes	publish design principles or methodology to integrate such designs into everyday designing tasks
2019-08-26 17:29:58	Student	Experimenting, Professional	Social Media	I research about MEMS and i need to know more about compliant mechanism					Graduate School	academic					Yes
2019-08-26 19:44:43	Hobbyist	Curiosity	Social Media	Learn things that are produced/fabricated in new ways, with new properties										creating my 3d models	Yes
2019-08-26 23:04:51	Professional	Curiosity, Experimenting	Social Media	to create new switches and extractable mechanisms								Maybe			Yes	offer more 3d-printable switches + designs
2019-08-26 23:40:29	Hobbyist	Curiosity, Experimenting	Social Media												Yes
2019-08-27 00:14:21	Professional	Experimenting	Research Article									Maybe			Yes
2019-08-27 07:43:17	Professional	Curiosity, Experimenting, Personal	Google Search	It showed that a 3D-printed centrifugal clutch is possible. I personally need a smaller version, but you showed that it can be done. A video showing it's torque would be nice, but i can perform that experiment myself								No			Yes
2019-08-27 10:46:57	Hobbyist	Curiosity, Experimenting, Personal	Social Media											personal	Yes
2019-08-27 16:44:23	Educator	Teaching	Social Media	I want to try creating my own.		Highschool	Yes	I'm using it as a go/no-go indicator in my classroom. It would be nice if the toggle switch had a distinct vertical pointer.							Yes
2019-08-27 21:40:44	Hobbyist	Curiosity	Social Media												Yes
2019-08-28 05:36:31	Hobbyist	Curiosity	Social Media	Made me courious what tools could be replaced by this kind of mechanisms										Currently, just for fun	Yes	-
2019-08-28 10:31:05	Student	Experimenting	Google Search	a new way of creating mechanical designs in one piece					College	Curiosity	just exploring, might incorporate into creating my own designs				Yes
2019-08-28 10:40:51	Hobbyist	Curiosity	Social Media												Maybe
2019-08-28 17:39:39	Student	Curiosity, Experimenting	Social Media						College	Curiosity					Yes
2019-08-28 22:33:05	Student	Curiosity, Professional, I am a Mechanical Engineering PhD student at CMU interested in your work	Social Media	I might be using compliant mechanisms in my PhD research					Graduate School	Graduate Research	I will try and incorporate it in my nascent PhD research				Yes	More models!
2019-08-28 23:45:33	Hobbyist	Curiosity	Social Media	They seem to simplify technical engineering which is appealing to me										I will study them and improve them	Yes	Just more designs when they are available
2019-08-29 10:15:18	Hobbyist	Experimenting	Social Media												Yes	design hints
2019-08-29 17:32:02	Student	Curiosity, Experimenting, Personal, Teaching, Professional	Browsing on Thingiverse						Highschool	Class project	for school				Yes
2019-08-29 17:43:31	Student	Curiosity, Experimenting, Personal	cmr.byu.edu	They inspired me from the aspect of building design by combining complaint mechanisms with Chuck Hoberman's origami structures to dream up new ideas and forms for what we know as buildings					College	Curiosity	I plan on using this to study and show as examples for what complaint mechanisms are and how they function				Yes	Case studies and detailed research on project which that information can be released for public use
2019-08-29 21:17:42	Hobbyist	Curiosity	Social Media	I want to learn more and maybe implement the techniques in my designs											Yes
2019-08-29 21:51:00	Hobbyist	Experimenting	Social Media	Inspires me to try to come up with my own totally compliant objects.										Personal experimenting and hobby.	Yes
2019-08-29 22:42:07	Hobbyist	Curiosity, Experimenting	Social Media	I mean, they are amazing!										Personal exploration, getting my children involved in making things	Yes	I'd like info on how to create these things myself
2019-08-30 00:39:16	Student	Curiosity, Experimenting, Personal, Professional	Social Media	To make more efficient systems with less money, so here in mexico more people can work more efficiently with less					College	Curiosity	to spread these info and curiosity				Yes	you could make a place to people to share their compliant mechanism and make better designs with collective knowledge
2019-08-30 02:28:14	Hobbyist	Curiosity, Experimenting, Personal	Social Media	To think about a way to solve obstacles										For hobby like project that require a simple system	Yes	More models
2019-08-30 06:17:53	Hobbyist		Word of Mouth												Maybe
2019-08-30 06:59:36	Hobbyist	Curiosity	Social Media											fun	Maybe	3d printing
2019-08-30 07:39:56	Educator	Curiosity, Teaching	Browsing on Thingiverse			Graduate School	Maybe								Maybe
2019-08-30 14:09:06	Hobbyist	Experimenting	Social Media												Yes
2019-08-30 14:19:40	Hobbyist	Curiosity, Experimenting	Social Media	It makes you think of how movement affects objects										Showing to friends and colleagues	Yes	More models to 3d print
2019-08-31 18:14:52	Hobbyist	Curiosity	Social Media	it show that new tech (additive, 3d printing) can allow simplicity in mechanism, showing that a more advanced object can be simpler than a complicated one.										i don't know	Maybe	more models (as in video veritasium, which make the perfect sound of a snap)
2019-08-31 21:43:27	Hobbyist	Experimenting	Google Search	It gave me an idea how to connect a high-rpm bldc motor to a construct while making sure that the motor doesn't stop immideately when starting to spin										Giving a 3d-printed Lancer Replica from gears of war a working (but harmless) chainsaw-bayonet.	Maybe
2019-09-01 14:43:23	Hobbyist	Curiosity	Social Media	awesome! just awesome.										showing and explaining who you are and what yu're working on.	Yes
2019-09-02 11:44:35	Student	Experimenting	Social Media	I am experimenting with this mechanisms in order to develop a 3d printed compliant robot arm.					Highschool	robotics competition	Use them to test the capabilities of 3d printed complaint mechanisms.				Yes
2019-09-02 17:30:42	Hobbyist	Curiosity, Experimenting	Social Media											To show people around me what compliant mechanism are	Yes
2019-09-03 05:51:52	Student	Curiosity, Experimenting	Social Media	I see a huge scope for ISRO to utilize CMR for space-research or future launch. Hope when I grow up I wish I invest in CMR in India market for a sustainable growth.					Highschool	see if there is scope for investing when i grow up	For any daily uses				Yes	1)More CMR products 2)Enter India
2019-09-03 12:08:56	Student	Curiosity, Experimenting, Personal	Browsing on Thingiverse						College	Curiosity					Maybe
2019-09-03 15:45:21	Professional	Curiosity, Experimenting	cmr.byu.edu	I want to design my own compliant mechanisms								No	Get inspired for new designs		Yes
2019-09-03 15:45:58	Hobbyist	Curiosity	Browsing on Thingiverse	It's novel.										Demonstrate to family and friends.	Yes	I would like 'compliant mechanisms' that I print out be complete so that they demo well and therefore get better attention. For example, the thruster control system does not present well and you can't ...exactly... see what it's for without a long explanation.
2019-09-04 09:53:46	Hobbyist	Curiosity	Social Media												Maybe
2019-09-04 10:34:15	Student	Experimenting	Social Media	The simplicity of the designs inspired me, and made me believe that i too can make these mechanisms and these open new possibilties of how things will look and move in the future.					College	Class project	I am planning on generating a thorough analysis and present the models which will help people understand my study much better.				Yes	i'm from India, i don't have access to many of the study material. i would greatful if you could suggest me some Indian authors and maybe companies who are working on these mechanisms
2019-09-04 17:52:18	Educator	Curiosity, Experimenting, Personal	Social Media	interested in flexible shapes that effectively compute constraints (like origami)		College	No	printing and thinking	Graduate School	Curiosity	research inspiration				Yes	more cool mechanisms as well as pointers to papers describing mechanisms
2019-09-05 12:26:34	Professional	Professional	Social Media	I'm going to use it for a product								Yes	I'm planning to implement it to a knob		Yes
2019-09-05 16:44:25	Educator	Professional	Social Media			Highschool	Yes			Class project					Yes
2019-09-05 22:41:20	Hobbyist	Curiosity, Personal	Social Media												Yes
2019-09-06 07:06:39	Hobbyist	Curiosity, Experimenting, Professional	Social Media											kids learning	Yes
2019-09-06 13:43:14	Professional	Curiosity	Browsing on Thingiverse									Maybe	Could be useful for jigs and fixturing / human interfaces.		Yes
2019-09-06 21:35:36	Hobbyist	Curiosity	Social Media												No
2019-09-06 21:57:15	Hobbyist	Curiosity, Experimenting, Personal	Social Media	Scalability and fewer movements part than usual mechanisms are both game changing achivements. I really love the thruster gimbal mechanisms as it could be useful in a lot of different application.										As hobbies I'll try to improve the printing quality of my 3D printer, I'll also like to experiment on drone and ROV application	Yes	I don't think so. There are book references and 3D models, so I think is pretty covered.
2019-09-07 11:49:49	Hobbyist	Curiosity	Social Media	They are really cool										Show friends, think about what else could be done like this	Yes
2019-09-08 05:10:38	Hobbyist	Curiosity	Social Media	It makes me want to be more observant of the different mechanisms that I see in my daily life to what actually goes into making them.										I plan to use them to further my knowledge of just science and the world in general.	Yes	Not that I can think of, the website seems very extensive and resourceful, so my advice definitely don't go for less ever (:
2019-09-08 13:05:20	Hobbyist	Curiosity	Social Media	Inspired me to see another ways to use the same mechanisms										Just for personal purposes	Yes
2019-09-08 19:46:44	Hobbyist	Curiosity	Social Media												Maybe
2019-09-09 00:33:28	Hobbyist	Curiosity, Experimenting, Personal	Social Media	As a machinist I believe machine tools based upon complaint mechanisms could bring the costs of such tools down dramatically, at least those cutting softer metals and woods. Also not my field of expertise but drones utilizing 2 or 3 of your 2dof space pointing mechanism with rotors could be interesting due to the weight savings										To build or contribute to open sourced machine tools low enough cost to become commonplace.	Yes
2019-09-09 16:05:49	Hobbyist	Curiosity	Social Media												Yes
2019-09-09 21:20:44	Student	Curiosity, Experimenting, Teaching	cmr.byu.edu						Graduate School	Curiosity					Yes
2019-09-10 13:29:24	Professional	Curiosity, Experimenting, Personal, Professional	Social Media	new way of designing								Yes	any way possible		Yes	had to think
2019-09-10 15:33:24	Student	Curiosity	Social Media						College	Curiosity					Yes
2019-09-10 15:39:55	Hobbyist	Experimenting	Social Media												Yes
2019-09-10 16:29:29	Student	Curiosity	Browsing on Thingiverse	curiosity					Highschool	Curiosity					Yes
2019-09-10 23:37:33	Student	Curiosity	Social Media	Don't know yet. I will see what comes along in the future.					College	Curiosity	Just out of Curiosity and to see what is possible with a 3D-Printer				Yes	A guide for the development of compliant mechanisms
2019-09-11 14:09:17	Professional	Curiosity, Experimenting	Browsing on Thingiverse									Maybe			Yes
2019-09-11 16:34:56	Educator	Teaching	Social Media	I'm teaching a new course on 3D printing at MIT Academy in Vallejo, Ca. You're research and outreach is really a great fit for our program.		Highschool	Yes	I'd like to be able to make them in the class and I'd also like to challenge the students to come up with new designs.							Yes	Glowforge printer files
2019-09-13 10:08:06	Student	Curiosity	Social Media						College	Curiosity					Yes
2019-09-13 23:02:23	Student	Curiosity, Experimenting	Google Search	I was really interested in the flexibility and durability of the mechanisms. I am researching arm prosthetics and wrist motion and I think this can be a creative solution to that.					College	Class project					Yes	How to 3D print these mechanisms.
2019-09-14 13:28:14	Student	Experimenting	Browsing on Thingiverse						Graduate School	Curiosity					Yes
2019-09-14 16:30:06	Student	Curiosity, Experimenting	Social Media						College	Class project					Yes
2019-09-15 00:10:57	Hobbyist	Personal	Social Media											Just to see if it's better than conventional tools with moving parts.	Yes
2019-09-15 01:04:26	Hobbyist	Curiosity, Experimenting	Google Search											personal learning	Yes
2019-09-15 08:45:21	Student	Curiosity, Experimenting, Personal	Social Media	As an Aerospace engineering student, these mechanisms are very fascinating, and something I hope to implement in the future!					College	Curiosity	Fun/Knowledge				Yes	A compliant toy, like the elephant, to show off to friends and family, and engage education!
2019-09-15 14:26:58	Student	Curiosity	Social Media						Elementary School	Curiosity					Yes
2019-09-15 15:03:34	Hobbyist	Curiosity, Experimenting	Browsing on Thingiverse												Yes
2019-09-15 21:47:35	Student	Curiosity	Social Media	It is inspiring me to do the final thesis of my bachelor!					College	Graduate Research	Studying it for final thesis				Yes
2019-09-16 18:18:40	Hobbyist	Curiosity, Experimenting	Social Media											to design my own mechanisms in the future.	Yes
2019-09-16 19:28:18	Hobbyist	Curiosity, Experimenting	Social Media												Yes
2019-09-16 20:16:35	Hobbyist	Curiosity	Browsing on Thingiverse
2019-09-16 21:33:19	Hobbyist	Curiosity	Social Media	Every year I do a STEAM project with my daughter's elementary school. Last year we built some Arduino based robots and the year before did Calligraphy - my goal every year is to try and show that with design thinking can combine art and STEM to solve problems. Origami inspired designs I think really demonstrate this in a way kids can grasp (perhaps better than my Calligraphy or Robotics lessons s…										Helping kids get inspired to find an interest in design.	Yes
2019-09-16 21:54:15	Educator	Curiosity, Teaching	Social Media			College	Maybe								Yes
2019-09-17 07:18:05	Hobbyist	Curiosity, Experimenting, Personal	Social Media	it has not yet but i hope it wil inspire me										i might try to make my own spin on it	Yes	more one print items
2019-09-17 07:52:40	Hobbyist	Curiosity, Experimenting	Social Media												Yes
2019-09-17 08:36:33	Educator	Curiosity, Experimenting	Social Media			Elementary school	Yes		Elementary School	Curiosity					Yes
2019-09-17 13:21:34	Student	Curiosity	Social Media						College	Curiosity					Yes	0
2019-09-17 19:30:42	Hobbyist	Curiosity, Personal	Social Media	Love for print in place mechanisms										print, play, learn, adjust, apply	Yes	I would really love to see the some compliant mechanism snips in some -maybe useful- joined project. I just wanted to say thank you for putting the designs out there for people to print and experience themselves.
2019-09-17 22:44:00	Hobbyist	Curiosity, Experimenting, Professional	Social Media	Reducing complex mechanisms to fewer parts, elegant and cheaper solutions.											Yes	Maybe a simplified version of Howell's book, more focused on students/hobbyists on how to design compliant mechanisms. A more empirical aproach maybe..
2019-09-17 23:10:46	Hobbyist	Curiosity, Experimenting, Teaching	Social Media	It's a completely new way of approaching design. I hope future engineers will be introduced to this approach early so that this will be one of their default mindsets when faced with a problem to solve.										Fidgeting and teaching	Yes
2019-09-18 00:26:42	Hobbyist	Curiosity	Social Media												Yes
2019-09-18 00:52:49	Student	Personal	Social Media	i think they are very cool in the way they work					Highschool	Curiosity	just to show people the cool creation				Yes	nope
2019-09-18 16:54:32	Hobbyist	Curiosity, Experimenting	Social Media											For Fun	Yes	More compliant mechanisms
2019-09-18 17:31:11	Educator	Curiosity, Teaching	Social Media	I work with children, teaching technology-related subjects such as electronics and digital fabrication. Compliant mechanisms seem to be an incredibly well suited area for digital fabrication. It'd be great if you could incorporate some basic principles and calculations to your model demos se we can teach better what's involved. If you have parametric models for any of these, this would also be pe…										Teaching, initially, but hopefully we can incorporate some principles to hobby and educational robotics.	Yes	More models will always be appreciated. Simulation software or plugins, if any are available for free would also be incredibly useful for education. But, generally, documentation on how these mechanisms are implemented would be great.
2019-09-19 04:41:14	Hobbyist	Curiosity	Social Media												Maybe
2019-09-19 07:23:02	Hobbyist	Curiosity	cmr.byu.edu												Maybe
2019-09-20 00:59:52	Student	Curiosity, Personal	Social Media						Graduate School	a presentation					Yes
2019-09-20 17:11:13	Student	Experimenting	Social Media	i like engineering and just bought a 3d printer and i am looking to learn more about engineering using it					Jr. High	learning about engineering in my free time	3d printing, making bigger machines, general education				Yes	A video explaining how the mechanisms work.
2019-09-20 18:59:11	Professional	Curiosity, Experimenting, Professional	Social Media	Stupid question.								Maybe	Experimentation out of pure fun.		Yes	CAD models would be of advantage, then I could modify the mechanisms.
2019-09-20 20:50:48	Student	Curiosity, Personal	Social Media	I want to design some now					College	Curiosity	Learning how to design my own. I'm coming for you BYU :P				Yes	more cool things, tutorials on how to design these
2019-09-21 03:04:25	Student	Experimenting	Browsing on Thingiverse						College	Curiosity					Yes
2019-09-22 13:11:39	Hobbyist	Curiosity, Experimenting, Personal	Browsing on Thingiverse											For starters - i want to see how strong it is, then who knows.	Yes
2019-09-22 14:43:26	Hobbyist	Curiosity, Experimenting, Teaching, Professional	Social Media	it gives me new insight into how to design and think about problems and solutions										testing and getting inspiration for other applications	Maybe
2019-09-23 12:31:49	Hobbyist	Curiosity, Experimenting, Personal	Social Media												Maybe
2019-09-23 12:49:22	Student	Experimenting	Social Media	With the ability to design mechanisms with low part count with easy manufacturing processes and low costs compliant mechanisms have inspired me to further study them and have a final year engineering project based on it					Graduate School	Class project	To design my own mechanisms				Yes	More textbook resources to carry out basic design calculations on paper so as to understand the actual design procedure properly
2019-09-24 04:12:48	Student	Curiosity, Experimenting	Browsing on Thingiverse						Graduate School	Class project					Yes
2019-09-24 07:59:08	Educator	Curiosity, Experimenting, Teaching	Social Media			Jr. High	Maybe	By incoroporating them inside the robots we build at our lab							Yes	Maybe guides on materials from which you can build these things
2019-09-24 11:28:55	Researcher	Curiosity, Experimenting, Professional	Social Media	Several different aspect have inspired me to consider compliant mechanisms for my research, the Oriceps and centrifugal compliant clutch in particular inspired me to think of new methods for clamping and sealing microfluidic devices										I plan to use these models as inspiration to seed my understanding of compliant systems and to feed the research that I am currently doing in microfluidics	Yes	Some more depth about the physics behind the mechanisim at play in each of your examples would be great. I would love to see some links to relevant research articles.
2019-09-24 12:59:11	Hobbyist	Curiosity, Experimenting, Teaching	Social Media												Yes
2019-09-24 14:05:36	Hobbyist	Curiosity	Social Media	Remixing them into my existing designs										Knock knacks and doodads for around the house / gifts	Yes
2019-09-24 14:55:08	Student	Curiosity, Personal	Social Media						Elementary School	Curiosity					Yes
2019-09-24 15:05:52	Student	Experimenting	Social Media						Elementary School	Curiosity					Yes
2019-09-25 13:09:54	Hobbyist	Curiosity, Experimenting, Personal, fun	Social Media	free source education and access to elite engineering.										personal projects and for fun	Yes
2019-09-25 15:36:02	Student	Curiosity, Experimenting, Personal	Social Media						College	Curiosity					Yes
2019-09-26 06:46:41	Educator	Experimenting, Personal, Teaching	Social Media			Graduate School	Maybe		Graduate School	Class project	Don’t				Yes
2019-09-26 07:53:53	Hobbyist	Curiosity, Experimenting, Personal	Social Media	seeing if i can get more lifespan out of conventional electrical switches										hobbying/ interactive installations	Maybe
2019-09-26 12:11:13	Professional	Teaching	Word of Mouth									Maybe			Maybe
2019-09-26 12:16:29	Hobbyist	Curiosity	Social Media	want to make 3d printed boxes with compliant hinges. PLA is a must for me since the printer is in my living room.										building electronics controlled contraptions with my daughters	Maybe	PLA optimized models. Make a Rube Goldberg machine made of these components. Thx
2019-09-26 14:04:46	Professional	Experimenting, Professional	Social Media	Gave me ideas how to make things simpler								Maybe	Making actuators with fewer moving parts		Yes
2019-09-26 23:09:08	Professional	Curiosity, Professional	Social Media	I started reading papers on regarding CMs								Yes	Compliant expansion joints		Yes	A cookbook explaining the theory behind them; or a pdf that doesn't cost a fortune.
2019-09-27 02:31:19	Student	Curiosity	Social Media						College	Curiosity					Yes
2019-09-27 15:13:15	Hobbyist	Curiosity, Experimenting	Social Media											To incorporate into future projects	Maybe
2019-09-27 20:48:35	Student	Curiosity, Experimenting	Social Media						Highschool	Curiosity					Yes
2019-09-28 04:14:03	Student	Curiosity, Experimenting, Personal	Social Media	they have not yet but I am extremely interested					Highschool	Curiosity	have fun and experiment				Maybe
2019-09-28 12:11:23	Hobbyist	Curiosity, Experimenting	Social Media												Maybe
2019-09-28 16:10:26	Hobbyist	Curiosity	Social Media	I found parts could be designed without adding more complexed parts and materials.										In RC applications.	Yes
2019-09-28 16:11:54	Hobbyist	Curiosity, Experimenting	Social Media	New way to do thing										Don't know yet	Yes
2019-09-28 17:06:20	Hobbyist	Personal	Browsing on Thingiverse	easy										hobbies	Yes
2019-09-28 19:31:38	Professional	Curiosity, Experimenting	Social Media	Not yet								No			Yes
2019-09-29 00:45:19	Student	Curiosity	Social Media						Highschool	Curiosity					Yes
2019-09-29 09:14:51	Student	Experimenting	cmr.byu.edu						College	Curiosity					Yes
2019-09-29 12:13:14	Professional	Curiosity, Experimenting, Personal	Social Media	It's amazing and eye opening to see those things function.								Maybe	Everywhere I have the opportunity.		Yes	please make robot parts, industrial robots
2019-09-29 12:39:14	Professional	Curiosity, Experimenting	cmr.byu.edu									No			Yes
2019-09-29 17:11:49	Hobbyist	Teaching	Social Media	Many possibilities for compliant structures										Show teachers who teach 3D design and structures	Yes	More 3D models
2019-09-29 21:02:48	Hobbyist	Curiosity, Experimenting	cmr.byu.edu	yes										yes	Yes	more examples of constructions
2019-09-29 23:57:31	Hobbyist	Curiosity	Social Media	Reactions from the veritasium guy; really want to test the "snap" feeling of this one. Have an Ultimaker at work, but really want to get a Prusa for home fiddling ;)										Mostly play, but also check with the industrial designers at work (Cisco collab, designing video conferencing devices) to see where we can apply compliant mechanisms.	Maybe	no - love that you share models, and the Veritasium video was fantastic!
2019-10-01 03:29:59	Hobbyist	Curiosity, Experimenting	Social Media												Yes
2019-10-01 08:44:03	Student	Experimenting	Google Search						College	Curiosity					Yes	How to initiate if someone wants to start.
2019-10-01 22:03:25	Professional	Curiosity, Experimenting	Social Media									Maybe			Yes
2019-10-02 08:18:54	Hobbyist	Curiosity	Browsing on Thingiverse											i don't know. naw	Maybe
2019-10-02 09:53:20	Educator		cmr.byu.edu			College	No		College	Class project					Yes
2019-10-02 22:21:13	Student	Experimenting	Word of Mouth	made me consider new solution paths for design issues I've been thinking about					College	Curiosity	I'd like to see if I can understand and adapt the devices for my needs				Yes	guides for coming up with designs on ones own would be pretty sweet.
2019-10-03 04:16:53	Hobbyist	Curiosity	Social Media	It showed me what aspects of engineering are possible without the use of hinges, and instead with compliant mechanisms.										I plan to use these models both for fun and for my curiosity.	Yes
2019-10-03 10:25:26	Student	Curiosity, Experimenting	Social Media						Highschool	Class project					Yes
2019-10-03 19:50:12	Hobbyist	Personal	Social Media											For fun	Maybe
2019-10-03 21:09:14	Student	Curiosity, Experimenting, Personal	Social Media						Graduate School	Curiosity					Yes
2019-10-04 15:03:41	Student	Curiosity, Experimenting	Social Media	Inspiration for own compliant mechanism					Highschool	Class project	CAD				Yes
2019-10-04 22:13:53	Professional	Curiosity, Experimenting, Personal	Social Media	It may become usful								Yes	Already designed a part using this knowledge. Maybe more in the future		Yes
2019-10-04 23:30:00	Student	Experimenting	Social Media	It made me realize it could be used for stabilizing a drone payload. So here I am giving it a shot.					College	Could be useful on my internship	Building prototypes to reduce cost of damping mechanism currently used				Yes	If would be neat to have the infill percentages and their respective strength in some kind of spreadsheet.
2019-10-05 00:05:27	Hobbyist	Curiosity, Experimenting, Personal, being able to show others that this is possible	Google Search	To think simple										Mainly learning and teaching	Maybe	no
2019-10-05 01:17:01	Hobbyist	Curiosity, Experimenting, Personal	Social Media											Print out some of the designs to get a better understanding of the flexibility of materials like PLA.	Yes	It would be interesting to see a diagram of why the mechanisms work like the bistable switches.
2019-10-05 01:29:50	Professional	Curiosity, Experimenting, Teaching, Professional	Social Media	Showed the high school robotics team that I mentor how to simplify a 10 part manipulator down to a single 3D printed compliant mechanism. The students loved it.								Maybe	Potentially using these ideas for manufacturing tooling		Yes	Just more of it
2019-10-05 02:19:46	Hobbyist	Curiosity, Experimenting	cmr.byu.edu											expand knowledge	Yes	YouTube tutorials
2019-10-05 07:45:26	Hobbyist	Curiosity	Social Media												Yes
2019-10-05 10:13:14	Hobbyist	Personal	Browsing on Thingiverse	old technic, modern purpose										curiosity	Maybe
2019-10-05 12:27:38	Student	Curiosity, Experimenting, Professional	Social Media						College	Class project					Yes
2019-10-05 14:10:40	Hobbyist	Curiosity	Social Media	Love it!										Engineering, hobby	Yes	Study materials about compliant mechanism
2019-10-05 14:15:51	Student	Curiosity	Social Media						Elementary School	Curiosity					Yes
2019-10-05 14:31:26	Student	Curiosity, Experimenting	Social Media						Elementary School	Curiosity					Yes
2019-10-05 20:54:54	Student	Experimenting	Social Media						Graduate School	Curiosity					Yes	tutorial for project them
2019-10-05 20:58:44	Hobbyist	Curiosity, Experimenting, Personal	Social Media	it makes me feel like there is so much more to origami than just an art form, makes me want to learn all the mathematics behind it										personal hobby	Yes	A youtube series dedicated to teaching mathematics of origami
2019-10-06 02:20:05	Hobbyist	Curiosity, Experimenting	Browsing on Thingiverse
2019-10-06 02:27:41	Professional	Teaching	Social Media									Maybe			Yes
2019-10-06 06:04:26	Student	Curiosity, Experimenting, Personal	Social Media	I study aeronautical engg tech in Purdue and I love to experiment and learn new thing and this is something i would love to try, specially using metal					College	Curiosity	Study them and try to develop more of these and use them in practical life.				Yes	Lectures(online/offline), workshops, internship programs on this concept starting from undergraduate level.
2019-10-06 07:48:45	Professional	Teaching	Browsing on Thingiverse	simplistic yet functional. Keep up the good work!								No			Yes
2019-10-06 08:23:58	Professional	Experimenting	Social Media	I studied compliant mechanisms in school (mechatronics engineering, INSA de Strasbourg, France). Therefore I am looking for more knowledge about all mechanisms that could change the way of our current structure, cinematic or clamp.								Maybe	At this time it is just for my hobby.		Yes
2019-10-06 21:50:00	Hobbyist	Curiosity	Social Media											Print, play/explore	Maybe	I'd love to see more real life application examples. But I'm sure we'll see more of that in the future
2019-10-07 12:26:45	Educator	Teaching	Social Media	I am amazed with the way these move.		Jr. High	Yes	As inspiration for their own designs							Yes
2019-10-08 18:21:32	Student	Curiosity, Experimenting, Personal	Social Media	Ability to print tools without having to purchase or poorly reproduce via print screws and nuts					College	Curiosity	Possibly as inspiration to design my own compliant tools				Yes
2019-10-08 23:43:28	Student	Curiosity, Experimenting	Social Media	It is so cool, it makes me want to come here(BYU) keep being awesome!					Jr. High	Curiosity	for fun and showing to my teachers				Yes	a cool course and more videos and info
2019-10-09 08:52:24	Hobbyist	Curiosity	cmr.byu.edu												Yes
2019-10-09 09:41:48	Hobbyist	Experimenting, Teaching	Browsing on Thingiverse	I am fascinated.										unsure as yet. I plan to print them on my mega i3	Maybe
2019-10-09 20:42:36	Hobbyist	Curiosity, Experimenting	Social Media											Experimentation, practical use	Maybe
2019-10-10 07:05:25	Student	Curiosity, Experimenting, Personal, Teaching, Professional	Social Media	it is a simple mechanism which can influence mechanical problems and is based on the KISS principal: Keep it simple and smart					Graduate School						Yes	Mechanism are manufactured with polymers. If you are interessted in using ceramics please write me an email for a cooperation.
2019-10-10 16:14:00	Educator	Curiosity	Social Media			Highschool	Maybe								Maybe
2019-10-10 21:23:06	Hobbyist	Experimenting	Social Media	Compliant mechanisms are a new innovative field for me. Amazing										to apply on solutions for real problems	Yes	Not yet. I'm just starting. Thank you.
2019-10-10 21:23:37	Professional	Curiosity, Experimenting, Professional	Social Media									Maybe			Yes
2019-10-10 21:54:32	Hobbyist	Curiosity	Social Media	As a maker, I fill in every new technique in my toolbox.										Test the limit of my 3D printer materials, and maybe for future idears	Yes	Thanks for sharing
2019-10-11 03:45:45	Student	Curiosity, Experimenting, Personal	Research Article	I'm looking into morphing wing research with a professor, and mechanisms simiar to what are here seem potentially very useful					College	Curiosity	For now, experimentation and learning. Eventually, I hope to understand and design mechanisms like thees to produce shape changes				Yes
2019-10-11 13:59:59	Hobbyist	Curiosity, Experimenting	Social Media	it taught me that even the most fragile object can be made compliant										For personal curiosity	Maybe	More models please.
2019-10-11 14:57:08	Student	Curiosity, Experimenting, Personal	Social Media						Highschool	Curiosity					Yes
2019-10-11 19:01:28	Professional	Experimenting	cmr.byu.edu									Yes			Yes
2019-10-11 20:35:28	Professional	Curiosity	Social Media									Maybe			No
2019-10-11 21:05:32	Hobbyist	Curiosity, Experimenting, Personal	cmr.byu.edu	i want to learn how to design my own										to learn how to make my own ...for inspiration	Yes	free courses and tutorials
2019-10-12 06:43:04	Student	Curiosity, Experimenting	Social Media	It has inspired me to make similar mechanisms					Graduate School	Curiosity	To develop my own project				Yes	Can I please get to be a research intern at your lab from Jan 2020 to April 2020 and finish my thesis there.
2019-10-12 17:49:32	Hobbyist	Curiosity	Social Media											Just for fun	Yes
2019-10-13 05:24:06	Student	Curiosity	Social Media						Graduate School	Curiosity					Yes
2019-10-13 17:59:53	Student	Curiosity, Experimenting	Social Media						College	Curiosity					Yes
2019-10-14 11:13:50	Student	Curiosity, Experimenting, Personal, Utility	Social Media	Yes, I feel there's so many problems that can be improved with this kind of Mechanisms. I also happen to have a friend that has a few 3D printers and never heard of this mechanism before. I hope he can add this concept to his collection.					Graduate School	Utility	I'll print them with my friend 3D printer. He could be interesting in selling some of these models.				Yes	Toolchains to generate compliant mechanisms?
2019-10-14 18:38:43	Hobbyist	Personal	Google Search												Yes
2019-10-15 16:34:35	Student	Experimenting	Google Search						Graduate School	Class project	See how compliant PLA is with different printer settings				Yes
2019-10-16 15:44:16	Student	Curiosity, Experimenting	Social Media	I am a mechanical engineering student and i want to try these mechanisms in some practical designs. They also inspired me to 3d-print more					College	Curiosity					Yes	I would love to see some design guidelines for designing your own mechanisms and how to implement them in existing designs.
2019-10-16 17:31:11	Student	Experimenting	Social Media	It is a part of my Bachelor Essay.					College		I want to test my fem code with this model				Yes
2019-10-16 18:07:43	Hobbyist	Curiosity, Experimenting	Social Media	Curiously.										Print and experiment	Maybe
2019-10-17 03:40:51	Professional	Experimenting	Browsing on Thingiverse									Maybe			Yes	talk about materials
2019-10-17 06:43:27	Professional	Curiosity, Experimenting	Social Media	To be creative										Show at work to further development	Yes	Not that I can think of now..
2019-10-18 01:51:55	Professional	Experimenting	Social Media									Maybe			Yes
2019-10-18 05:28:22	Hobbyist	Experimenting	Social Media	very much, on my way on making own designs										Im trying to develop better and cheeper products for consumers.	Yes	First i must grasp what is available and read a book.
2019-10-18 07:00:56	Student	Curiosity, Experimenting, Personal, Professional	Social Media	Thinking out of the box in mechanical engineering, amazing work					College	Curiosity	I plan to learn from them and also print them as is				Yes	A job? lmao
2019-10-18 17:43:05	Hobbyist	Curiosity, Personal	Social Media											Display on desk	Yes
2019-10-19 22:14:48	Hobbyist	Experimenting, Professional	Google Search											To understand and develop other mechanisms	Yes
2019-10-20 21:51:07	Hobbyist	Curiosity	Social Media											i need to try them at first	Maybe
2019-10-21 04:29:08	Professional	Curiosity, Experimenting, Professional	Social Media	New and exciting ways to use single body mechanism.								Maybe	I plan on taking the principals these mechanisms exhibit and expanding the the ideas and deploy them in new ways.		Yes	I am buying the books on Amazon
2019-10-21 08:09:35	Hobbyist	Curiosity, Experimenting	Social Media	I'm in the process of designing toys for my 2yo son. I want to experiment with this design to see if I can incorporate it										Incorporate in toy design	Yes	I haven't had the time to peruse all of your content yet, do you offer some kind of introductory course for using origami in mechanical design? I would very much like to use it proffessionally as well, but I need to understand it better before I can show the benefits to my employer
2019-10-22 08:45:53	Hobbyist	Curiosity, Experimenting	Browsing on Thingiverse												Yes
2019-10-23 20:57:28	Hobbyist	Diy	Browsing on Thingiverse											Private use	No
2019-10-24 09:17:55	Hobbyist	Curiosity	Browsing on Thingiverse											laser projection control	Yes
2019-10-24 15:21:00	Student	Curiosity, Personal	Research Article						Highschool	Curiosity					Yes	make cool parts like this, a lot of them
2019-10-24 22:52:53	Hobbyist	Curiosity	Browsing on Thingiverse	positivamente										only for test and curiosity muy mint	Yes	no
2019-10-24 23:38:19	Hobbyist	Curiosity, Experimenting, Personal	Social Media											experimentation	Yes	more please!
2019-10-25 08:09:10	Student	Curiosity, Experimenting	cmr.byu.edu						Graduate School	Curiosity					Yes
2019-10-26 10:01:53	Student	Curiosity	Social Media						College	Class project					Yes
2019-10-26 14:53:21	Hobbyist	Curiosity	Social Media											for showing others	Maybe
2019-10-26 16:35:07	Student	Curiosity, Experimenting, Personal	Social Media						Highschool	Curiosity					Maybe
2019-10-26 18:24:02	Hobbyist	Curiosity	Word of Mouth	imagining										hobby	Maybe
2019-10-27 23:13:41	Hobbyist	Curiosity	Social Media	They are fun to show kids!										Just for fun	No
2019-10-28 00:44:44	Hobbyist	Curiosity	Browsing on Thingiverse												Yes
2019-10-28 11:41:15	Educator	Experimenting	Browsing on Thingiverse	answers a problem I have		Highschool	No		Highschool	Curiosity					Yes
2019-10-28 16:56:33	Student	Curiosity	Browsing on Thingiverse						Graduate School	Curiosity					Yes
2019-10-29 14:25:51	Educator	Experimenting, Teaching	Google Search			Graduate School	Maybe		Graduate School	Curiosity					Maybe
2019-10-29 17:42:00	Student	Experimenting	Social Media						College	Class project	i want to use 2dof pointing mechanism for thrust vector control of a submarine				Maybe
2019-10-29 19:17:08	Educator	Experimenting	Social Media	I'd like to apply those ideas for my research! Wish you new fresh ideas!		Highschool	No	only with referense on your work	Highschool	Curiosity					Yes	How can I become visiting scholar? I wonder to work with your team!
2019-10-30 15:29:10	Educator	Curiosity, Teaching, Open day	Social Media	Yes		College	Maybe		College						Yes
2019-10-30 17:53:19	Hobbyist	Curiosity	Social Media											for fun	Yes	no
2019-10-30 20:44:11	Hobbyist		Browsing on Thingiverse												Maybe
2019-10-31 07:11:34	Hobbyist	Curiosity	Social Media	to print and test out stuff										showcase	Yes	yeah, it cracked a bit on first use
2019-10-31 11:03:54	Student	Curiosity	Browsing on Thingiverse	Check the design feasibility					Graduate School	Curiosity	I design on my own but if there are some similar design I try to print them to check the printing parameters				Yes
2019-10-31 12:23:25	Professional	Curiosity, Experimenting, Personal	Social Media	its interesting								Maybe			Yes
2019-11-01 15:10:37	Student	Curiosity, Experimenting, Personal	Social Media	I want to learn from the designs and maybe design some compliant mechanisms myself.					Graduate School	Curiosity	Use them as examples for my own designs.				Yes	I haven't looked yet but if it isn't available already, some kind of tutorial on how to design your own mechanisms. Something like a chart of basic linkages and expected movements and how to combine them.
2019-11-02 18:26:55	Student	Curiosity, Experimenting, Personal, Professional	Social Media	I'm trying to build a toolbox of how to use/design compliant mechanisms in the hopes of applying them to medical problems.					Graduate School	Learning and creating new medical devices	Learning how to design and implement compliant principles				Yes	A starting point or "tool set" development and how to add the concepts together
2019-11-03 10:08:27	Student	Experimenting	Social Media						Highschool						Yes
2019-11-04 10:48:47	Professional	Curiosity, Experimenting, Im considering compliant mechanisms as my Phd thesis.	Social Media	It inspires me to study more about compliant mechanisms								Yes	These just for fun and examples. But I want to find more information about compliant mechanisms.		Yes	Yes, maybe provide discount coupon on your book :D Some online courses on compliant mechanisms would be also nice.
2019-11-04 14:28:47	Hobbyist	Experimenting	Social Media	to explore more										try to understand how they work and find where we can handily use it	Yes	more yt videos and explanation from mechanical site of thing
2019-11-04 17:27:06	Student	Curiosity, Experimenting, Personal	Word of Mouth	It makes me think in different ways when designing mechanical things					College	Curiosity	Trying to design things without moving parts				Maybe
2019-11-05 08:41:10	Hobbyist	Curiosity, Experimenting, Personal	Social Media												Yes
2019-11-05 13:02:59	Professional	Teaching	Browsing on Thingiverse	I've heard a talk by Larry L. Howell at the University of Pittsburgh a year or two ago so I'm familiar with this design and am interested in a 3D functional prototype.								No	For instructive purposes		Yes	More compliant mechanism models so that I can print them and play around with them.
2019-11-05 15:31:34	Professional	all	Social Media	Well, I want to start parametrizing and propagating this stuff.										For insight on wht Compliant Mechanisms are, that is not in a direct manner.	Yes	Some papers or generalization ando/or principles.
2019-11-05 19:01:02	Educator	Curiosity, Experimenting, Personal, Teaching, Professional	Google Search			Graduate School	No								Yes
2019-11-05 22:29:53	Student	Curiosity, Experimenting	cmr.byu.edu	I'm considering exploring this topic in my graduate studies					College	Class project	Demonstrate origami mechanisms to classmates				Yes
2019-11-06 04:28:30	Student	Curiosity	Social Media	Being in a robotics team im interested in ways to optimize, and learning where compliant mechanisms can take place is something im interested in.					College	Curiosity	as a reminder and a model to study compliant mechanisms.				Yes	is there an article or book i can read to learn the math and science behind compliant mechanisms
2019-11-06 04:58:31	Student	Experimenting	Browsing on Thingiverse						Graduate School	Curiosity					Yes
2019-11-06 11:43:18	Student	Curiosity, Experimenting, Personal	Social Media						College	Curiosity					Yes
2019-11-07 05:32:52	Hobbyist	Experimenting	Browsing on Thingiverse												Yes
2019-11-07 15:35:24	Student	Experimenting	Social Media	Made me think differently about how to design bending mechanisms					College	Curiosity	making some pincers for my girlfriend				Yes	some material on how to design mechanisms like this myself
2019-11-07 21:32:26	Student	Curiosity	Word of Mouth	They show many options to compliant mechanism design that can be applied to many fields					Graduate School	Curiosity	To experiment on my free time				Yes	more videos on how an application was designed and implemented
2019-11-08 08:07:41	Student	Curiosity, Experimenting	Browsing on Thingiverse						Highschool	Curiosity	To show friends and family and to learn.				Yes
2019-11-09 15:52:14	Hobbyist	Curiosity, Experimenting	Social Media	Engineering										yes	Maybe
2019-11-10 19:05:02	Hobbyist	Experimenting	Browsing on Thingiverse												Maybe
2019-11-11 20:44:38	Hobbyist	Curiosity, Experimenting	Social Media	I started to study the book by Larry Howell, i'm and aeronautical engineer and got very interested in them.										For now just experimenting and try to come up with my own	Yes
2019-11-12 22:23:00	Hobbyist	Curiosity	Browsing on Thingiverse											hobby	Yes
2019-11-13 21:30:53	Student	Curiosity, Experimenting	Google Search						Graduate School	Curiosity					Yes
2019-11-14 14:06:29	Hobbyist	Curiosity, Personal	Social Media												Yes
2019-11-14 16:48:45	Hobbyist	Curiosity, Experimenting	Browsing on Thingiverse											I'm using it just for fun	Maybe
2019-11-15 02:19:09	Student	Student Analsis	Social Media	Due to the ingenious mechanisms					College	Class project	Ansys analysis				Yes	More mechanism
2019-11-15 21:24:26	Student	Curiosity	Browsing on Thingiverse	I'm researching compliant mechanisms as a Ph.D. student. I'm always interested to see what applications BYU has found for compliant mechanisms and occasionally find articles worth citing in my own research.					Graduate School	Curiosity	I probably won't cite this specific model's paper, but I may cite other papers by BYU.				Yes
2019-11-16 04:29:00	Student	Curiosity, Experimenting, Personal	Browsing on Thingiverse						College	Curiosity					Yes
2019-11-19 12:23:37	Hobbyist	Curiosity, Experimenting	Social Media	i want to adjust it to different uses.										various gripping and clamping uses	Yes	i would like to see auto adjustable vise grip like pliers like kreg Automaxx® Clamps.
2019-11-20 00:39:15	Hobbyist	Curiosity, Experimenting, Personal	Social Media											testing, and real world use	Yes
2019-11-21 16:31:56	Professional	Experimenting, Teaching, Searching	Browsing on Thingiverse	I opened my mind to new designs and functions to find solutions								Maybe	I am planning to carry out some projects to motivate younger people like me. In my country Bolivia		Yes	*check the platform I can't see the papers (https://compliantmechanisms.byu.edu/sites/compliantmechanisms.byu.edu/files/Oriceps%20Paper%20Handout_0.pdf) *And maybe give talks and trainings, please.
2019-11-22 02:30:06	Professional	Curiosity, Personal	Social Media	Very cool 3d printable fidget toys								Maybe	Desk fidgeters
2019-11-22 19:12:49	Student	Curiosity, Experimenting, Personal	Social Media						College	Curiosity					Yes
2019-11-23 18:41:45	Hobbyist	Experimenting	Google Search												Maybe
2019-11-25 00:12:08	Professional	Curiosity, Experimenting, Personal, Teaching, Professional	Social Media	I'm learning to incorporate these principles of origami and compliant mechanisms into more designs and advance additive manufacturing								Yes	The obvious principle is removing assembly. Additionally, I find origami engineering fascinating for creating collapsible structures which can bear large forces. These principles have incredible potential for advancing additive manufacturing as it leverages and advances the existing strengths of the technology		Yes	I'm a terrible designer. I'm mostly good at incorporating and modifying things I come across. So for me, examples are the best thing, and I think you guys do a wonderful job. Just more, I guess. Plus, examples help with education, which I think is crucial for spreading these principles.
2019-11-25 02:11:56	Hobbyist	Curiosity, Experimenting	Social Media											possibly in prototype models	Yes
2019-11-25 17:59:42	Professional	Curiosity, Experimenting	Social Media									Maybe			Yes
2019-11-25 20:24:04	Student	Experimenting	Social Media						College	Class project					Maybe
2019-11-26 20:07:38	Professional	Experimenting, Professional	Google Search	Mechanism and structural design in one part								Yes	Investigate the possibilities of make existing mechanism more fail safe		Yes	An online course on edX: "Designing compliant mechanism"
2019-11-27 00:10:04	Hobbyist	Curiosity	Browsing on Thingiverse	They inform my thoughts about the crossover between origami, robotics and FDM printing										As a curiosity in my household initially.	Yes	This is my first visit with you, I've come straight from Thingiverse. I'm sure I'll look around now that I know you exist.
2019-11-27 20:29:55	Hobbyist	Curiosity, Experimenting	Social Media											fun	Yes
2019-11-29 13:38:15	Student	Curiosity, Experimenting	Social Media	To try and make my own for different purposes.					Highschool	Curiosity	To try new ideas that come with compliant mechanics				Yes	No
2019-11-29 15:36:24	Educator	Teaching	Social Media	First of all thank you for sharing your work! I work at a college and we have a project next semester in which we plan to test the durability of your mechanism. We have access to Prusa, Stratasys and a Formlab 3D printer . We also have Nylon, Flexible filament and PLA filament. The students will have to determine the test parameters, printing parameters, materials .... They will also have to desi…		College	Yes	Students will have to design a test bench to test the durability of the model for a project class.							Yes
2019-11-29 15:46:52	Student	Experimenting	cmr.byu.edu	To try to make a Stirling engine. Would require a bi-stable mechanism which moves in the opposite way to how the force is applied.					Graduate School	Build a better stirling engine.	Design my own and experiment.				Yes	Would be amazing to have a compliant mechanism 2D simulator where common 3D printing materials like PLA is simulated, so you can simply draw your design and see how it works/what forces you need to move it.
2019-11-30 04:43:23	Student	Curiosity	Social Media						College	Curiosity					Yes
2019-12-01 00:29:49	Hobbyist	Curiosity	Social Media	awesome uses!										teach my son	Yes	none
2019-12-01 05:11:38	Student	Curiosity, Experimenting	Social Media						College	Curiosity					Yes
2019-12-01 22:28:01	Student	Experimenting	Browsing on Thingiverse						College	Class project	Experimenting patterns				Maybe
2019-12-02 15:47:35	Educator	Curiosity, Experimenting, Teaching	Social Media			Highschool	Yes	curiosity	College	Curiosity					Maybe
2019-12-03 02:35:33	Hobbyist	Experimenting	Social Media	Amazing show of creativity and inventiveness. These things are awesome!										Various uses such as using the pointer to position a camera	Yes
2019-12-07 00:14:33	Student	Curiosity, Experimenting, Personal	Research Article						College	Curiosity					Yes
2019-12-07 14:40:20	Student	Curiosity, Experimenting	Social Media						Highschool	Class project					Yes
2019-12-07 16:30:43	Hobbyist	Curiosity, Personal	Social Media	The abundance of applications it can be used for										To solve problems	Yes
2019-12-08 05:55:58	Student	Experimenting	Social Media	Inspired me to try different designs rather than using traditional mechanisms					College	Curiosity	Test cases				Yes
2019-12-08 06:18:22	Hobbyist	Curiosity	Social Media	I like to design new tools for my line of work which is electrical and teledata construction. I was making a small hand held tool for gripping pull string(mule tape) that we use to pull tele data wires through ceilings and conduit. The fully complaint pliers were a great inspiration.										The mechanical ideas are awesome and I plan to try and incorporate some of these in my designs.	Yes	Maybe a light explanation of the increases in force of torque would be cool.
2019-12-08 19:43:50	Student	Curiosity	Social Media	I enjoy cool designs!					Highschool	Curiosity	Robotics Club.				Maybe
2019-12-08 20:24:38	Educator		Browsing on Thingiverse			Graduate School	No		Graduate School						No	Explain how something like this can be patented, when even some oncient toys use the same ideas.
2019-12-08 20:42:45	Professional	Curiosity	Social Media	Fantasies of thermal insulative applications								Yes	not yet clear		Yes
2019-12-09 03:23:28	Hobbyist	Experimenting	Social Media											Better 3d Printed Parts	Yes
2019-12-09 06:34:52	Hobbyist	Curiosity	Social Media												Maybe
2019-12-09 23:53:17	Hobbyist	Curiosity, Experimenting, Personal	Browsing on Thingiverse												Yes
2019-12-11 05:29:52	Hobbyist	Curiosity, Experimenting, Personal	Social Media	It's interesting how a relatively simple concept can be expanded on in complex ways to help in many fields.										No particular plan; I'm just curious.	Yes
2019-12-11 13:42:47	Hobbyist	Curiosity	Social Media												Yes
2019-12-11 19:55:14	Student	Curiosity, Experimenting, Personal	Social Media	the low production cost, the high durability, the lack of parts, and the physics that make this technology beautiful.					College	Curiosity	to expand my knowledge in physics and work to making revolutionary things as well				Yes
2019-12-12 21:48:39	Hobbyist	Experimenting	Social Media	Simplification and Fluidity are key in mechanical design										My own experimentation	Yes	Some of the math and design process for compliant mechanisms to better server the mid tier makers in creating their own
2019-12-13 06:08:37	Professional	Curiosity, Experimenting, Teaching, Professional	Social Media									Yes	?		Yes
2019-12-13 09:25:57	Student		Research Article						Highschool	Curiosity					No	No
2019-12-13 13:51:24	Professional	Experimenting, Teaching	cmr.byu.edu									Yes	laser		Yes
2019-12-14 16:56:45	Hobbyist	Experimenting	Word of Mouth	It inspired me a lot!										For my hobby projects.	Yes
2019-12-14 20:55:26	Hobbyist	Curiosity, Experimenting	Social Media											To learn about compliant mechanisms, to get more options when making something with 3d printer, laser cutter or maybe even other tools.	Yes	I'd like to see guides on how to design/create compliant mechanisms. Specially targeted to 3d printing.
2019-12-18 17:34:51	Hobbyist	Curiosity, Experimenting	Social Media	Not sure yet. Wondering what I can do with it. Need to test first.											Yes
2019-12-19 10:12:14	Hobbyist	Curiosity, Experimenting, Personal	Social Media	I'm very intrested in additive manufacturing										I will expose the models in my company and my family. I guess I'll show off with my explannations a little bit.	Yes	More models. Models that can be printed by anyone with a basic 3D printer and PLA
2019-12-20 09:16:23	Student	Curiosity	Browsing on Thingiverse						Graduate School	Curiosity					Yes
2019-12-23 18:16:47	Hobbyist	Curiosity, Experimenting	Social Media											Building prototypes and machines as a hobby	Yes
2019-12-23 22:07:52	Hobbyist	Experimenting	Google Search	Need to point a beam of light with precision. Will try solutions of this type.										Precision pointing of light for medical purposes.	Yes
2019-12-23 23:01:25	Hobbyist	Curiosity, Experimenting, Personal	Social Media	It just inspired my curiosity to know about them. Nothing more and nothing less.										The vice grip for what probably is obvious purposes. Asides that no clue.	Yes	I'd say to offer the 3d models along the STL's. On the vice for example would allow people to experiment with sizes and forms to learn.
2019-12-24 21:28:02	Hobbyist	Curiosity	Browsing on Thingiverse											test	Yes
2019-12-26 12:45:35	Hobbyist	Curiosity, Experimenting	Social Media												Yes
2019-12-26 18:13:15	Hobbyist	Curiosity	Social Media												Yes
2019-12-27 11:21:01	Student	Experimenting	Social Media	facinated to look at new mechanisms being developed					Graduate School	Curiosity	planning to make a compliant electric relay				Yes	i am thinking of designing a compact bi-stable electric relay to discharge my super capacitor with large area directly either commanded by solenoid or a electeric actuated shape memory alloy wire (resistance heating). Throw some ideas if you can please.
2019-12-29 13:23:52	Hobbyist	Experimenting	Browsing on Thingiverse												Yes
2019-12-29 21:53:53	Hobbyist	Curiosity, Experimenting	Word of Mouth												Yes
2019-12-30 11:43:07	Student	Curiosity, Experimenting	Social Media	Very interested in the 2 axis compliant mechanism, looking to use for LiDAR gimbal or motor gimballing!					College	Curiosity	As a solution for a university dissertation project on light aircraft safety, testing it as a LiDAR gimbal.				Yes	You have provided more than enough!!
2019-12-30 19:58:53	Student	Curiosity, Experimenting, Personal	Browsing on Thingiverse						College	Curiosity					Maybe
2019-12-31 13:48:25	Hobbyist	Curiosity	Social Media	It made me think in new ways.										To wow my friends and family.	Yes	More exciting models.
2020-01-01 03:54:18	Student	Curiosity, Experimenting	Google Search	This project inspired me to start experimenting with how compliant mechanisms can be used to replace standard joints in various tools/appliances around my home. I really appreciate your willingness to share this project and the explanation for the design on thingiverse! Though the concept is probably relatively basic for you, it's really interesting and ingenious to me. Thanks again, and have a v…					Highschool	Curiosity					Yes
2020-01-01 20:12:24	Hobbyist	Curiosity	Social Media	I'm a licensed architect between jobs, and thinking about a new career doing something that I love (technology, engineering, crafting). Thanks so much!										More inspiration and self-improvement.	Yes	let me think about it...
2020-01-01 21:09:24	Student	Curiosity, Experimenting, Personal, Teaching	Social Media	They are very interesting, and are a perfect example of innovative mechanical engineering.					Highschool	I am curious and I am going to use it for an Informative speech.	This specific model I am going to use for a prop in an informative speech about engineering that utilizes flexibility (not just compliant mechanisms).				Yes	This site https://cmr.byu.edu/maker-resources loads very slowly. I am sure that those of you doing this survey are not the people in charge of that website, but I think it could use some optimization and this it the best way I have found to communicate that. I love that BYU has a nation leading program like this! Keep up the great work!
2020-01-02 04:19:24	Student	Curiosity, Experimenting, Personal	Browsing on Thingiverse	They expanded my knowledge and understanding of future concepts and degsins of my own.					Highschool	Curiosity	To make my own mechanisms and incorporate these ideas into my own degsins.				Yes
2020-01-02 15:01:22	Student	Curiosity, Experimenting, Personal	Browsing on Thingiverse	excited to print and understand the concepts					Graduate School	Curiosity	learning				Maybe	with only a cursory glance of your website I do not fully understand the concept or drive behind a "compliant" mechanisim.
2020-01-02 18:09:45	Professional	Curiosity, Experimenting	Social Media	Escribo desde Colombia así que comentaré en español. Es demasiado inspirador el hecho de encontrar nuevas maneras de entender los mecanismos complejos y hacerlos mucho más simples, pienso que estas investigaciones posibilitan el desarrollo de tecnología de mayor acceso a la gente y es aplicable a una gran cantidad de productos. Yo estoy interesado en el desarrollo de empaques que faciliten la act…								No	No los usaré tal como los presentan, pienso que son una buena fuente de inspiración pero hace falta bastante desarrollo para hacerlos aplicables a actividades del día a día, que es donde encuentro mayor potencial.		Yes	Cursos básicos de mecánica, algunas herramientas básicas para abrir aún más este conocimiento al mundo y permitir que sea la comunidad misma la que descubra el potencial de estos mecanismos, utilizandolos para dar solución a sus necesidades diarias.
2020-01-03 11:35:08	Educator	Teaching	Social Media			University	Yes	Calculation							Yes	Flexible devices
2020-01-03 12:07:35	Student	Experimenting	Social Media						College	Curiosity					Yes
2020-01-03 19:52:08	Professional	Curiosity, Experimenting	Browsing on Thingiverse									No	See the possibilities of printing		Yes
2020-01-04 02:35:00	Student	Curiosity	Social Media	cool					Highschool	Curiosity	idk				Maybe	no
2020-01-05 18:05:50	Hobbyist	Curiosity, Experimenting	Social Media											try to make some myself	Yes
2020-01-06 03:36:57	Hobbyist	Experimenting, Professional	Social Media	It could remake the extrusion and integrated circuits industries. So cool! Keep up the good work, and I wish you great success!										with fusion 360, for 3D printing	Yes
2020-01-06 20:47:52	Hobbyist	Curiosity, Experimenting, Personal	Social Media											I am going to print them
2020-01-08 21:04:30	Hobbyist	I recently found your models and find complient mechanisms very interesting. I have some ideas I'd like to use these in, which is why I downloaded.	Social Media	The one where you're able to move a peace around with two other peaces inspired me to see if I can use it on a project 3D printer.										Experimenting with them, mostly. seeing how they work and how I can start to use them.	Yes
2020-01-09 13:37:14	Student	Curiosity, Experimenting, Personal	Social Media						Graduate School	Curiosity					Yes
2020-01-10 17:12:09	Hobbyist	Curiosity	Social Media	These things are incredible. i love the engineering and simplicity that is behind them										learning principles of machining for myself and getting others interested in them	Yes	Nope
2020-01-11 15:57:48	Student	Curiosity, Experimenting, Personal	Social Media	it should me cool stuff					Highschool	Curiosity	expand my knowledge of Cool stuff				Yes	more Coll stuff
2020-01-12 16:41:07	Educator	Curiosity, Experimenting, Teaching	Social Media			Graduate School	Maybe								Yes
2020-01-13 04:36:35	Hobbyist	Curiosity, Experimenting	Browsing on Thingiverse												Yes
2020-01-13 19:23:24	Student	Curiosity, Experimenting	Social Media						Highschool	Curiosity					Yes
2020-01-14 11:32:07	Student	Curiosity	Social Media	Provide a new ideas for mechanical design.					Graduate School	Curiosity	Example				Yes	-
2020-01-16 16:21:51	Hobbyist	Personal	Social Media	Verry											Yes
2020-01-17 15:34:05	Hobbyist	Curiosity, Experimenting	cmr.byu.edu	im gonna try to implement this in my works										making some experiments	Yes	nope as now
2020-01-17 18:20:42	Hobbyist	Curiosity	Google Search											NAO SEI AINDA	Maybe	MAYBE
2020-01-18 12:49:47	Hobbyist	Curiosity, Experimenting	Social Media											Mostly tinkering, maybe I'll find a good use for it!	Yes	I would love to see more practical, everyday use models like the pliers!
2020-01-19 01:07:05	Hobbyist	Curiosity, Experimenting, Personal	Social Media	it gives a good vector on how things could be made with alternative manufacturing methods										experimentation	Yes	design tools, or a step by step explanation of you have arrived to one of the designs
2020-01-19 18:29:16	Hobbyist	Experimenting	Browsing on Thingiverse												Maybe
2020-01-19 18:59:59	Hobbyist	Curiosity, Experimenting	Social Media	Now I know that there could be some "other" way when I will solve some mechanical problem in my shop. Thanks.										No sure at the moment	Yes
2020-01-20 06:36:08	Hobbyist	Curiosity	Social Media	it was very cool and taught me many thing such as how the compliant mechanisms can be powerful										yes	Yes	more models
2020-01-20 19:28:34	Student	Curiosity, Experimenting	Social Media						Graduate School	Curiosity					Yes
2020-01-21 10:31:41	Student	Curiosity, Experimenting	Social Media	By giving me a different perspective on how movement can be facilitated with single parts					College	Class project	Class and other projects				Yes
2020-01-21 13:06:17	Hobbyist	Curiosity, Experimenting	Social Media												Yes
2020-01-21 20:23:42	Hobbyist	Curiosity, Experimenting, Personal	Social Media												Yes
2020-01-21 20:32:14	Hobbyist	Personal	Social Media											Learn and be interested	Maybe	maybe in the future
2020-01-24 08:23:54	Hobbyist	Curiosity, Experimenting, Personal, Teaching	Social Media	Im excited to try printing and playing with compliant mechanisms										to show to people and to experience myself	Yes
2020-01-24 17:27:43	Student	Curiosity, Experimenting, Personal	Social Media						College	Curiosity					Yes
2020-01-24 21:50:37	Student	Curiosity, Experimenting, Teaching	Social Media	They are so cool! I want to take some of your designs and use them in my own projects. I can think of so many cool mechanisms that could be 3D printed in one piece. Imagine how useful that could be! To have a tool, or a small machine come off of your print bed without needing any screws or metal parts that you need to go find, or just happen to have on hand. These will definitely help me lower th…					Highschool	Curiosity	I would like to build them into my projects, and use them to keep inenting and creating new things with! I share how to build these projects on the internet.				Yes	No, there is plenty of awesome information! Just keep coming up with cool new models, and keep solving problems!
2020-01-25 02:53:51	Hobbyist	Curiosity, Experimenting, Personal	Browsing on Thingiverse											to learn and play.	Maybe
2020-01-26 15:49:57	Hobbyist	Experimenting	Social Media	Yes, I think there are many possibilities from its fundamental principle										First experiment with them and think possible uses for my projects	Yes	More information about theory behind them
2020-01-28 03:47:05	Student	Curiosity, Experimenting, Personal	Social Media						Highschool	Curiosity					Yes
2020-01-29 12:08:48	Student	Curiosity	Browsing on Thingiverse
2020-01-29 14:00:08	Hobbyist	Curiosity, Experimenting, Personal	Social Media	I wanted to develop systems that are small enough to work inside competition robots, but it's too complicated to make small systems at home and without big machines that would do the precise work. Via 3D printing this models are quite easy to work on.										Inside competition robots	Yes	Some kind of overrunning clutch that works both ways (CW and CCW). It would make the outside ring run free both ways, and it would transfer torque from the inside one both ways too.
2020-01-29 14:36:01	Hobbyist	Curiosity, Experimenting	Social Media											Experiment, implement, improve...	Yes
2020-01-30 06:55:56	Educator	Experimenting	Social Media	To think simple yet big		Graduate School	Yes	Examples for problem based learning							Yes	The tools and methods used to start designing compliant mechanisms
2020-01-30 11:45:33	Student	Experimenting, Personal	Social Media						Highschool	Curiosity					Yes
2020-01-30 15:09:38	Professional	Experimenting	Social Media	I want to try and incorporate these concepts into my own designs								Maybe	reducing part count and makingm more organic designs		Yes	More example designs for me to use as reference!
2020-01-30 16:17:17	Student	Curiosity, Teaching, Professional	Social Media	The site inspired me to think of new design solutions for cinematic applications. I am a doctoral student researching in the area of additive manufacturing and looking for better applications for printed parts.					Graduate School	Class project	Compare usual mechanisms and make changes to the manufacturing process to obtain compliant mechanisms.				Yes	I appreciate the attention and the way you made the videos available on Youtube and the files on Thingiverse. I would like to move forward in my search results and if possible contact a researcher of your group to talk about printed CM.
2020-01-30 17:59:33	Student	Curiosity, Personal	Browsing on Thingiverse	it is fun					Highschool	Curiosity	it is cool				Yes
2020-01-31 13:27:13	Student	Curiosity, Experimenting, Personal	Social Media	I LOVE YOUR WORK! I would love to learn more about them					College	Curiosity	I'm having a 100 kinematic models challenge to learn about kinetic stuffs, I'm very sure your method of designing will be include in one of my personal project.				Yes	I wish you provide more models, and may step by step 3d modeling?
2020-01-31 16:15:38	Hobbyist	Experimenting	Social Media	Lots of food for thought!										Possibly building something to make tube feeding easier.	Yes	Not at this time
2020-01-31 21:02:00	Student	Curiosity	cmr.byu.edu						Highschool	Curiosity	Print them out and watch them				Maybe	if you scroll down on the website it changes to another topic
2020-01-31 21:18:13	Student	Experimenting	Browsing on Thingiverse						College	Curiosity					Yes
2020-01-31 23:13:25	Hobbyist	Curiosity, Experimenting	Social Media	I want to try printing some										Just to look at	Maybe
2020-02-01 14:04:03	Student	Curiosity	Social Media	I want to learn how i could make mechanisms like this in my own projects.					Highschool	Curiosity	Learning about 3d printing and what can be done with it.				Yes
2020-02-02 20:17:50	Student	Curiosity	Social Media	I'm doing a lot of modeling and 3D printing, so these mechanisms inspire me to try and use compliant joint where possible.					College	Curiosity	Currently I'm just experimenting, but I might incorporate some in my future projects				Yes	Try to upload more interesting mechanisms, so that hobbyists start thinkering with those more
2020-02-04 00:18:48	Student	Experimenting	Social Media	The ability to 3-D print a working mechanism to me is astounding, as failures can just be replaced easy.					Highschool	Experimenting	I plan to experiment with different compliant mechanisms to make my maker space more functional and sustainable.				Yes	More info on optimal print/milling settings
2020-02-04 03:13:52	Hobbyist	Curiosity	Social Media												Maybe
2020-02-04 13:54:32	Hobbyist	Curiosity, Experimenting, Personal	Social Media	It prompts me to consider other ways that flextures/compliant mechanisms can be designed into traditional parts.										I want to incorporate this approach into my own designs.	Yes	Open source your designs and documentation. College text book prices put them ridiculously out of reach from the demographics that you need to inspire.
2020-02-04 17:45:17	Hobbyist	Curiosity, Experimenting, Teaching	Social Media	To look at the simple and find the mechanical advantage										To create functional parts and tools for teaching my children about leverage and mechanical advantage	Yes	anything else you are inspired to share
2020-02-05 14:00:35	Professional	Curiosity, Experimenting	Social Media	Smart choices for constraining degrees of freedom with compliant mechanics								Yes	Use for improving my own designs		Yes	Continue developing models
2020-02-05 22:48:41	Hobbyist	Curiosity	Social Media											For fun	No
2020-02-06 20:42:55	Hobbyist	Experimenting	Social Media	I did show me a new aspect of material usage.										Its a new way of thinking of moving part, so more alternatives for a problem means it easier to solve :D	Maybe
2020-02-07 20:41:46	Student	Curiosity	Social Media						Highschool	Curiosity					Yes
2020-02-08 17:33:24	Hobbyist	Experimenting, Personal	Browsing on Thingiverse											I'm creating my hobby mechanism, and one of these models will be used in it	Yes
2020-02-09 15:17:46	Student	Curiosity, Experimenting, Personal	Social Media						Highschool	Curiosity					Yes
2020-02-09 17:52:02	Student	Curiosity, Experimenting, Personal	Browsing on Thingiverse						Highschool	Class project					Yes
2020-02-10 06:06:34	Hobbyist	Experimenting, Personal	cmr.byu.edu	I'm constantly looking to learn about new technologies and find ways to apply them to ordinary things. I, also, love elephants & how you have taken the basic elephant shape & made it do what you did is awesome. So, I'd like to see what other objects you can make do something different too.										To learn from them and experiment with them.	Yes	I can't think of anything that you can improve. I'm just looking forward to anything that you do.
2020-02-10 21:57:32	Student	Curiosity, Experimenting	Social Media						College	Curiosity					Maybe
2020-02-12 18:52:30	Hobbyist	Curiosity, Experimenting, Personal	Research Article	to imagine new aplications										experimentation	Yes	more real life examples
2020-02-13 00:30:20	Hobbyist	Curiosity, Experimenting, Professional	Social Media											Traveling to mars	Yes
2020-02-15 21:07:26	Hobbyist	Experimenting	Social Media											lower cost of design prototypes	Maybe
2020-02-16 19:44:14	Hobbyist	Curiosity	Browsing on Thingiverse	uses in 3d printing										Projects	Yes
2020-02-17 13:40:39	Professional	Curiosity	Social Media	It open horizon for 3D parts, this is the reason now I am started using 3D printer								Yes			Yes
2020-02-18 16:21:00	Hobbyist	Curiosity, Experimenting	Browsing on Thingiverse	Nothing yet										Unsure	Yes
2020-02-20 20:30:56	Hobbyist	Experimenting	Social Media	I was trying to find a mechanism that when power was no longer applied will keep spinning until friction stopped it. I wanted to 3D print something like it and this is my answer.										Steampunk Automata	Maybe	This is all I was looking for. Info on different mechanisms that I could use for making a 3D printed automata that is powered by a clock mainspring would be neat.
2020-02-21 07:28:46	Professional	Curiosity, Experimenting, Personal, Professional	cmr.byu.edu									Maybe
2020-02-22 15:49:06	Hobbyist	Curiosity	Social Media												Yes
2020-02-24 01:51:52	Hobbyist	Curiosity, Experimenting, Personal	Social Media	i love these mechanims, i wanted to study mechanical engineering, i spend most of my time now tinkering in CAD, I'm not formerly educated, but I would be very interested in learning how to work out how to calculate the required distances/pivot points etc. I am a former helicopter pilot, having lost my class1 medical now fly flight sims and build simpits and panels for my flying peers. I'd really …										like to tinker and in my retirement Im producing panels and control devices for DIY flight simulator cockpits	Yes	where to start.....a nuff-nuffs guide to mechanical engineering and compliant mechanisms perhaps thanking you so much for making this information and these models available almost brings a tear to my eye. is there any chance that i can get a step file for the lever shown here: https://youtu.be/97t7Xj_iBv0?t=218 thanking you in advance
2020-02-24 14:09:38	Student	Personal	I don't know anymore actually						Highschool	Soldering	I need this tool for soldering				Yes
2020-02-25 04:10:51	Hobbyist	Curiosity, Experimenting, Personal	Social Media											Showing off to coworkers	Maybe
2020-02-25 05:46:53	Hobbyist	Curiosity, Experimenting, Personal, Teaching	Social Media	This could save a lot of resources in manufacturing because the complex shape of a product can be transformed from a sheet of material.										I would try to explore the method of making a face mask for fighting the coronavirus outbreak.	Yes	I have already bought a book from an online store. If you will open an online class, I would like to join it.
2020-02-25 23:11:52	Hobbyist	Curiosity	Social Media	I have an interest in robotics. Looking to see if/how this applies.										play	Yes	How are the models developed?
2020-02-27 13:03:38	Hobbyist	Curiosity, Experimenting	Browsing on Thingiverse	In short compliant mechanisms worker in ways that others do not in a somewhat known enigmatic way.										Making them into solid figures	Yes	No.
2020-02-28 13:18:05	Student	Experimenting	Social Media						College	Curiosity					Yes
2020-02-29 00:10:37	Student	Teaching	Word of Mouth	they're cool					College	display	display for the hbll 3d printing space				Maybe
2020-02-29 00:20:18	Student	Curiosity	Social Media	It inspired me to thing of new ways to build things.					Highschool	Curiosity	To understand the mechanics behind them				Yes
2020-02-29 21:54:12	Student	Curiosity, Experimenting, Professional	Social Media						Graduate School	Curiosity	designing mechanisms				Yes	what is the software that helped you design those wonderful things?
2020-03-01 22:42:33	Hobbyist	Curiosity, Experimenting	Social Media	It inspired me to dry to design my own complient mechanisms										I don't know, just try the models.	Yes
2020-03-02 09:50:44	Hobbyist	Curiosity, Experimenting	Social Media											for showing friends what is a complaint mechanism	Yes
2020-03-02 15:12:04	Student	Curiosity, Experimenting	Social Media						Graduate School	Curiosity					Yes	Need to experiment with more 3D printed materials- PLA (silver color) lasted only twice.
2020-03-03 19:25:10	Student	Experimenting	Social Media						Highschool	Curiosity					Yes
2020-03-04 19:50:11	Hobbyist	Curiosity, Experimenting, Personal	Browsing on Thingiverse	By adding to my knowledge of how a 3D printer can print objects that serve a practical function										Personal use and as a showcase	Yes	A longer list of downloadeable files. As an example, I could not find some of the ones mentioned in the Veritasium video.
2020-03-04 23:56:48	Student	Curiosity	cmr.byu.edu	It inspired me to re-think how things should be designed.					Jr. High	Curiosity	I plan on printing them, and showing people what byu made				Yes	More models! they're all amazing!
2020-03-07 16:05:15	Hobbyist	Curiosity, Experimenting, Personal	Social Media	I had never heard of compliant mechanisms before today. The concept will have to soak in a while before I get inspired, but it's a very interesting notion.										That's unclear. See my answer to the inspiration question.	Yes	I'll know that when I understand the mechanisms better.
2020-03-08 08:47:28	Hobbyist	Curiosity, Experimenting	Browsing on Thingiverse											Curiosity	Yes
2020-03-08 10:40:39	Educator	Curiosity, Experimenting, Teaching	Social Media			CPGE	Yes								Yes
2020-03-08 14:28:02	Hobbyist	Experimenting	Social Media	In the future I would hope to see libraries of OpenSCAD parametric models that can be re-used as elements in more complex designs: Alternatives for springs, hinges, actuators, robot joints, etc.										In the future I would hope to see libraries of OpenSCAD parametric models that can be re-used as elements in more complex designs: Alternatives for springs, hinges, actuators, robot joints, etc.	Yes	In the future I would hope to see libraries of OpenSCAD parametric models that can be re-used as elements in more complex designs: Alternatives for springs, hinges, actuators, robot joints, etc.
2020-03-08 14:29:42	Hobbyist	Curiosity, Experimenting	Browsing on Thingiverse	To make 3d printed models with less mechanical parts										Implementing them on 3d printed models	Yes	No
2020-03-08 21:07:04	Student	Curiosity, Experimenting, Personal	Browsing on Thingiverse						Graduate School	Curiosity					Yes
2020-03-09 02:31:28	Student	Curiosity	Social Media						Jr. High	Curiosity					Yes
2020-03-09 12:37:53	Student	Curiosity, Teaching	Social Media	Awesome design with great functionallity					Graduate School	Curiosity	For educational purposes				Maybe	Keep on going
2020-03-11 18:52:26	Student	Curiosity, Experimenting	Social Media	I have various 3D printers at my disposal and these seemed interesting to print					College	Curiosity	Maybe these will make my interest in compliant mechanisms grow				Yes
2020-03-13 03:36:02	Hobbyist	Curiosity, Experimenting, Personal	Social Media	new Ideas make me thinking and make new stuff										just learning to create new models	Yes	no, thanks
2020-03-13 04:29:21	Hobbyist	Curiosity, Experimenting	Social Media											Discussing "how things work" with my kids	No
2020-03-13 09:46:51	Professional	Experimenting	cmr.byu.edu	So many possibilities...								Maybe	Try designing my own compliant mechanisms		Yes	A book that is more focused on the practical aspects and pitfalls in designing compliant mechanisms compared to the Compliant Mechanisms Book by Larry Howell
2020-03-13 14:33:44	Professional	Curiosity, Experimenting	Browsing on Thingiverse									No			Yes
2020-03-14 14:26:26	Hobbyist	Curiosity, Experimenting	cmr.byu.edu												Yes
2020-03-14 22:07:45	Professional	Curiosity	Social Media									No			No
2020-03-15 22:51:36	Student	Curiosity, Experimenting	Social Media	I have a few projects in mind that require simple switches and I am going to see how I can implement them. Thanks for providing these models!					College	Curiosity	I am trying to make a single speed blender for myself and will use this model as a switch.				Yes	Perhaps a video going into detail on the thoughts behind each design and the limits of how much force they can take before failure. Or more models of everyday items with compliant parts added in.
2020-03-16 07:11:48	Student	Experimenting		I a good solution for our prototype, and easy to test because we can print it our self						master thesis	I will use it for a prototype				Yes
2020-03-16 09:20:07	Professional	all of the above	Social Media	I am a design engineer, mostly in industrial manufacturing and military hardware. I didn't actually even choose the youtube video, I auto-play veritasium and other STEM channels as background while I play with my kids. But when the professor said he had 30:1 on the plastic one-piece pliers I stopped everything and listened. what I learned from the video (especially the 2-axis nozzle) and follow u…										i'm going to use the switch to make an LED buzzer for my kids and to intro myself to this design regime	Yes	Do you guys Coursera or post the lectures? I'm more than casually considering a BYU grad degree...
2020-03-16 21:15:26	Hobbyist	Curiosity, Experimenting, Personal	Social Media											Experimenting	Yes
2020-03-16 22:16:17	Student	Curiosity	Social Media	opened my eyes to a new way of looking at 3d printing; I had never thought about using a characteristic of the material when designing things.					Highschool	Curiosity	I will try to use compliant mechanisms to create some tools				Yes	try to make something that separates instead of squishes.
2020-03-17 19:08:45	Student	Curiosity	Social Media	I came to get a spool of ABS to make more mechanical prints.					College	Class project					Yes	i feel like needlenose pliers would be a funny filament stress test
2020-03-17 19:24:19	Student	Curiosity, Experimenting	Social Media						Highschool	Curiosity					Yes
2020-03-17 22:28:37	Student	Curiosity, Experimenting	Social Media	I want to apply this to my robots					Graduate School	Curiosity	Find out how it works and apply it in my future projects				Yes
2020-03-18 03:04:22	Hobbyist	Curiosity, Experimenting, Personal, Teaching	Social Media	It piqued my curiosity into the extent of our knowledge of mechanical engineering and how that knowledge can be integrated across other fields. -BSME graduate										I am not using them at the moment as I do not have access to a 3D Printer.	Yes	Recommended readings, inspiration for projects, lessons learned, a place to submit model implementations.
2020-03-18 03:50:37	Hobbyist	Curiosity	Social Media												Yes
2020-03-18 12:40:14	Hobbyist	Curiosity, Experimenting	Browsing on Thingiverse	It is a fun thing to print and use. Sometimes even useful										Fun	Yes
2020-03-19 00:26:50	Student	Curiosity	Social Media						Jr. High	Curiosity					Maybe
2020-03-20 10:21:35	Professional	Experimenting	Browsing on Thingiverse									Yes			Yes
2020-03-20 19:14:16	Hobbyist	Experimenting	Browsing on Thingiverse											print 3d	Maybe	no
2020-03-22 05:13:06	Hobbyist	Curiosity, Experimenting	Social Media												Yes
2020-03-22 09:13:07	Hobbyist	Curiosity	Social Media	it´s super fun to watch mechanisms like this move the way they do.										mostly for fun, but I will take this chance to teach my family and friends about compliant mechanisms	Yes	I would like to see more fun mechanisms like the switch or the elepheant. otherwise realy good.
2020-03-22 15:56:40	Student	Curiosity, Experimenting, Personal	Research Article						College	Curiosity					Yes
2020-03-23 03:38:28	Student	Curiosity, Experimenting, Personal, Professional	Social Media						Highschool	Curiosity					Yes
2020-03-23 04:02:56	Hobbyist	Experimenting	Google Search												Yes
2020-03-23 13:32:02	Student	Experimenting	Word of Mouth	We are designing drones and looking into using compliant mechanism for tilt motor systems					College	Curiosity	Just to print it and see how well compliant mechanisms work				Yes	not yet
2020-03-24 13:33:39	Hobbyist	Curiosity, Experimenting, Personal	Social Media											for showing my little brothers interesting things	Yes	no
2020-03-26 11:46:09	Student	Experimenting, Personal	Browsing on Thingiverse	i am trying to make a overrunning clutch for a home project and got stuck with my design found urs and tried a new angle ( i used 3d printed springs and balls on two rotating discs but then decided to try modelling something similar to the one u guys provide on thingiverse )					College	personal project	i plan to use open loop motors for opening and closing my blinds and want to ensure neither the motor or blinds take damage when the steppers go overboard. I will try to use ur model as an inspiration for modeling my own mechanism				Yes
2020-03-26 20:52:07	Hobbyist	Curiosity
2020-03-27 02:56:43	Hobbyist	Experimenting	Social Media	To use to hold credit cards during coronavirus pandemic										3d printing or router cutting	Yes
2020-03-27 08:11:31	Hobbyist	Curiosity	Social Media	todabia no lo se										hobby	Yes	no
2020-03-27 18:01:13	Hobbyist	Curiosity, Experimenting	Social Media	In 3D printing more.										Fun and fidget.	Yes	No.
2020-03-28 05:23:02	Educator	Experimenting, Teaching	Social Media	Possibility of improving mechanisms in current machines		vocational training	Yes	Mechanism analysis for fault diagnosis							Yes	Material in Spanish language
2020-03-28 07:05:40	Student	Curiosity, Experimenting, Personal	Social Media	To attempt to make my own					College	Curiosity	Printing for demonstration and fun, as well as inspiration for my own				Yes
2020-03-28 17:45:33	Student	Curiosity, Experimenting, Personal	Social Media						Graduate School	Curiosity					Yes
2020-03-29 14:59:16	Student	Experimenting	Social Media						College	Curiosity					Yes
2020-03-30 22:24:05	Hobbyist	Curiosity	Social Media											investigate the operation	Yes
2020-03-31 09:25:55	Hobbyist	Experimenting	Social Media	all this things make me crazy,hmmm nah im crazy before see your mechanisms :D										i want test and design my ouwns flex mechanims	Yes	a place for me in their ranks
2020-03-31 23:24:34	Hobbyist	Curiosity, Experimenting, Personal, Professional	Browsing on Thingiverse	It inspires me to go beyond the actual possibilities. Explore the way to do things better, so I think this flexible kind of structures represent that for me. These are 4th dimension objects with movement and I love that										To develop STEM robots for kids	Yes	Maybe with tutorials or other "How to.." resources.
2020-04-01 01:59:52	Hobbyist	Curiosity, Experimenting, Personal, Professional	Social Media												Yes	open-source cooperative platform
2020-04-01 09:50:54	Professional	Curiosity, Experimenting, Teaching	Browsing on Thingiverse	it's wonderful! I never used flexible mechanism im my work(first of all this is heavy ingeneering). But this material - the reason for reflections.								Maybe	for my educations		Yes	i wish more informations about design and calculatiang mechanism this kind
2020-04-02 01:38:45	Hobbyist	Curiosity	Social Media	got me more interested in compliant mechanisms. Thank you fir sharing these filles.										research	Yes	no
2020-04-02 11:10:59	Hobbyist	Curiosity	Social Media												Maybe
2020-04-03 18:32:09	Hobbyist	Curiosity	Browsing on Thingiverse												Yes
2020-04-04 08:19:50	Educator	Curiosity, Teaching	Browsing on Thingiverse	I think is a good idea to create printable models of real mechanisms, teach the kids how simple structures can make many different things. Thanks =)		PhD	Maybe	The main idea is to help my niece with Physics and to awake her interest in Science!	Graduate School	Curiosity	To help my niece with the Science subjects				Yes
2020-04-04 09:00:07	Hobbyist	Curiosity, Experimenting, Personal	Social Media											Personal use only.	Yes	Not for the moment, thanks you.
2020-04-04 12:55:38	Student	Curiosity, Experimenting	Social Media						College	Curiosity	Create my own models after experimenting				Yes
2020-04-05 18:50:02	Hobbyist	Curiosity, Experimenting, Personal	Social Media	I love 3D printing and the possibility of printing assembled objects. Compliant mechanisms are amazing, and this combination got my imagination. I want to try this out with automatas.										Automatas	Yes	More material about how to create it by oneself.
2020-04-06 05:54:20	Hobbyist	Curiosity	Social Media	I see them as a possible future										make cool projects	Yes	more compliant mechanisms and maybe some literature to help me get started making them myself
2020-04-06 19:10:09	Professional	Experimenting	Social Media	This mechanism inspire me to build cheaper and more reliable technology								Maybe	I'm going to use the models for building prototypes and study the viability of the technology		Yes	I'd wish there is a software for design or obtain compliant mechanism from a traditional mechanism.
2020-04-07 23:09:10	Professional	Professional	Social Media	Apply for aeronautics								Yes	mechanical flight controls in UVA		Yes
2020-04-08 08:36:44	Professional	Curiosity, Experimenting, Personal, Teaching, Professional, Research	cmr.byu.edu	Organic molecular-level structures and mechanisms										Share with colleges, friends and knowledge-based community in general	Yes	Would be great a common-language (or easy to understand) explanations of compliant mechanisms principles and techniques for design applications. And I can imagine some sort of interactive application that work as a generative tool as n-e-r-v-o-u-s labs
2020-04-09 01:59:25	Student	Curiosity	Social Media	I want to design something that goes to space some day. Stuff like this blows my mind and makes me want to work harder to achieve my dreams.					Highschool	Curiosity	I want to try 3D printing this to better understand how it works.				Yes	I looked at the research paper but it was very difficult to understand for a high school student. The veritasium video was excellent and aroused my curiosity, but I wish there was a way for me to learn more about how to design compliant mechanisms. I have a 3D printer and I would love to learn how to design such mechanisms that I can print and use on robotics projects.
2020-04-09 06:29:14	Student	Curiosity	Social Media	It made me understand that you have to see the world from a different perspective. Something that seems as simple as paper can be applied to mechanical engineering. Greetings from Costa Rica					College					I want to study it to learn more about mechanics	Yes
2020-04-09 15:01:46	Student	Curiosity, Experimenting	Social Media						College	Curiosity					Yes
2020-04-11 02:20:57	Student	research	cmr.byu.edu						Graduate School	research	design tools for hand rehabilitation				Yes	no
2020-04-12 02:17:30	Student	Experimenting	cmr.byu.edu						Graduate School	Curiosity					Yes
2020-04-13 01:27:18	Hobbyist	Curiosity	Browsing on Thingiverse	new mecanisms										print them in 3D	Yes
2020-04-13 12:29:22	Student	Experimenting	Social Media						Graduate School	Class project					Yes
2020-04-13 14:19:57	Student	Curiosity	Browsing on Thingiverse						Graduate School	Curiosity					Yes
2020-04-14 10:51:42	Hobbyist	Curiosity, Experimenting	Social Media	other ways to build the world ;)										sharing it	Maybe
2020-04-14 11:22:55	Student	Curiosity, Experimenting, Personal	Social Media	It made me think about new processor technology					Jr. High	Curiosity	showing it to my friends				Yes	I think it would be great if you had an algorithm to create your own pieces
2020-04-14 16:11:16	Hobbyist	Curiosity	Browsing on Thingiverse												Yes
2020-04-14 23:04:49	Hobbyist	Curiosity, Experimenting, Personal	Browsing on Thingiverse	Energy saving										I want to make my own sight of the world more wider	Yes	not yet
2020-04-16 11:03:22	Hobbyist	Curiosity, Personal	Social Media	i'm going to attempt attaching a camera to my microscope with your color changing tube design! it's light and rigit with sufficient flexibility for adjusting camera origin. it's a very old microscope so doesn't require much high-cost solutions.										ah, i amswered in last question, but i have another idea for using the bistable mechanisms as a latching axis, though that's gonna wait. :)	Yes	i haven't even checked the webpage completely yet, so not sure. it's very inspiring work!
2020-04-16 23:22:31	Student	Experimenting	Social Media						College	Curiosity					Yes
2020-04-17 21:33:44	Hobbyist	Curiosity, Experimenting, Personal	cmr.byu.edu	just some really cool stuff										Just to play with different things and learn from them.	Yes	More stuff to play with!!!!
2020-04-18 03:19:23	Student	Curiosity, Experimenting	Browsing on Thingiverse	No					Jr. High	Curiosity	No				Maybe	yes
2020-04-18 10:24:19	Professional	Curiosity, Experimenting, Personal	Social Media	Think outside the boundaries of usual multi-part design!					Graduate School	Curiosity	in my work as an engineer	Yes			Yes	insight on how to come up with these designs!
2020-04-18 15:47:18	Student	Curiosity, Experimenting, Personal	Browsing on Thingiverse	To look more into compliant mechanism designs for bio-inspired robotics					Graduate School	Curiosity	Possibly to apply compliant mechanism concepts to future projects				Yes
2020-04-19 03:43:43	Hobbyist	Experimenting, Also, toys for my children during this damn quarantine. They are 1 and 3 years old.	Browsing on Thingiverse	Damn they are good at what they do. The thrust mechanism is amazing- I've been working on a two DOF platform for a camera for ten days now and that design blows my stuff out of the water										I hope I can use compliant mechanisms in my own designs, however it looks like it might be complicated to do well.	Yes	More models, more maker resources for compliant mechanisms. Also, quick "you don't need to know this _but_" introduction to the math would be 1000% appreciated. I don't know where to start digging but would like to review designing compliant mechanisms myself.
2020-04-19 20:49:30	Student	Curiosity	Social Media	los mecanismos nos ayudan a mejorar nuestras vidas					Highschool	Curiosity	para un desestresante				Maybe	no por el momento no
2020-04-19 21:38:00	Student	Curiosity, Experimenting, Personal	Social Media	It made obvious the link between origami and actual usefull tools. Thank you :D					Graduate School	Curiosity					Yes
2020-04-20 10:48:38	Student	Professional	Social Media	It's just amazing! I've already downloaded the book, i want to implement this to a mask for Covid-19 in SouthAmerica, but i know that these mechanisms will be amazingly important in my life as Mechanical Engineer. I just want to say: Thank you					College	It's a new design for an investigation project	I want to reduce tha number of pieces in a design using these mechanisms, so i'll inderstand this and implement the technology				Yes
2020-04-20 11:01:14	Professional	Curiosity, Experimenting	Social Media									Maybe			Yes
2020-04-21 08:34:39	Hobbyist	Curiosity, Experimenting	Browsing on Thingiverse	simplicity										3d print and play	No	no
2020-04-23 00:56:52	Professional	Experimenting	Browsing on Thingiverse	potential to use in my own applications								Maybe	By determining the range of use		Maybe	not at this time
2020-04-23 22:24:36	Hobbyist	Curiosity	Social Media												Yes
2020-04-24 03:14:35	Student	Experimenting, Personal	Social Media						College	Curiosity					Yes
2020-04-24 15:54:22	Hobbyist	Experimenting, Professional	Social Media											curiousity	Yes
2020-04-25 16:08:04	Hobbyist	Experimenting	cmr.byu.edu											build a modern foldable thing	Yes
2020-04-25 16:18:18	Professional	Curiosity, Experimenting, Teaching	Social Media									Yes			Yes
2020-04-26 00:11:37	Student	Curiosity, Experimenting, Personal	Social Media						College	Curiosity					Yes
2020-04-26 15:12:52	Hobbyist	Curiosity	Browsing on Thingiverse	two degree-of-freedom pointer										fun with 3d printing	Maybe
2020-04-26 21:20:46	Student	Curiosity, Experimenting	Browsing on Thingiverse						Graduate School	Curiosity					Yes
2020-04-27 06:19:24	Hobbyist	Personal	Browsing on Thingiverse											amazing	Yes
2020-04-27 14:20:49	Student	Curiosity	Social Media						College	Curiosity					Yes
2020-04-28 01:16:24	Student	Curiosity	Browsing on Thingiverse						College	Curiosity					Maybe
2020-04-28 20:22:19	Hobbyist	Curiosity	Browsing on Thingiverse	didnt yet										dont know yet	No
2020-04-29 14:43:19	Student	Curiosity, Experimenting, Personal	Word of Mouth	Clear example to help me further experiment					College	Curiosity	Printing and using them as examples				Yes	Design guidelines for compliant hinges
2020-04-29 17:02:56	Student	Curiosity, Experimenting	Social Media						Graduate School	Curiosity	To make a drone				Yes
2020-04-30 17:26:36	Hobbyist	Curiosity	Social Media												Yes
2020-05-01 09:33:44	Hobbyist	Experimenting	Browsing on Thingiverse												Yes
2020-05-01 18:16:17	Student	Curiosity, Experimenting, Personal	Social Media						College	Curiosity	for fun				Yes	an online course on the basics of compliant mechanisms
2020-05-01 20:50:55	Hobbyist	Curiosity	Social Media											Experimenting	Yes	None
2020-05-05 14:54:05	Hobbyist	Experimenting	Social Media	magic !!										no plan	Yes
2020-05-05 15:35:56	Student	Curiosity, Experimenting	Social Media	Will be conducting research for my MS relating to compliant mechanisms					College	Class project	Baseline for testing forces, displacements, and different 3d printed and injection molded plastics				Yes
2020-05-05 19:03:27	Professional	Curiosity, Experimenting	Browsing on Thingiverse	It is just some fancy stuff to use my printer for ;-)								No	Just for fun		Maybe	no
2020-05-06 10:43:23	Professional	Experimenting	Social Media	well i am working on a robot dog and have been looking in to 3d printaball oragamy after seeing you amasing desins								Maybe	i am intresten in both gripers and the 2 dof thruste mover hawever the are only stls so posably not		Yes	i wood love a step of somthing mor than stl
2020-05-07 10:59:04	Hobbyist	Curiosity, Experimenting	Social Media												Yes
2020-05-07 17:54:46	Hobbyist	Experimenting	Browsing on Thingiverse	I like to make what I can not purchase.										I plan to customize your designs for my hobby purpose. I do not intend to sell anything.	Yes	I will make pliers for snap rings.
2020-05-08 22:14:40	Hobbyist	Curiosity	Social Media											fun	No	larger pliers and pliers for people with janky hands from arthritis or a nerve disease
2020-05-09 18:09:23	Student	Curiosity	Social Media						Graduate School	Curiosity					Yes
2020-05-10 00:51:59	Hobbyist	Curiosity, Experimenting, Personal	Social Media											for fun	Maybe
2020-05-10 05:40:17	Educator	Teaching	Social Media			Graduate School	Yes		Graduate School	Class project					Yes
2020-05-10 13:49:31	Hobbyist	Curiosity	Browsing on Thingiverse	Looking for a way to utilize compliant devices as an engineer at a switch and signal train company.										Possibly at work	Maybe
2020-05-10 21:43:20	Hobbyist	Professional	Google Search	Less chance of failure										Don't know yet	Yes	The basics to start designing this kind of mechanisms
2020-05-12 22:53:32	Hobbyist	Curiosity	Social Media	Being able to create multi-state objects from single objects/materials										Some variation of your bistable switch that can lock a medical mask in a conforming shape around the bridge of the nose (one of the states exerts pressure against the face) to avoid using a bendable wire or a spongey gasket type material.	Yes	Can you apply these ideas to PPE during this pandemic?
2020-05-13 11:13:38	Student	Curiosity	Social Media	To design similar mechanisms of my own					College	Curiosity	To show-off to family				Yes	not at the moment
2020-05-14 08:53:29	Student	Curiosity, Experimenting	Social Media	for the utility that can asume					Highschool	easy circuits	im trying to make one of those				Yes	the 3d printer material to print one of those
2020-05-14 22:36:09	Student	Curiosity, Experimenting	Social Media	It inspired to build them to test them and to try to think use cases where it can be used.					College	Curiosity	Print them to experience them to get my head around them so later on I can find somewhere to apply them.				Yes	Give more details on the technical details of the print shown on the website (cults3d or thingiverse) to know the material shown, quality, speed, etc. according to what you have found works the best.
2020-05-15 03:06:07	Student	Curiosity, Experimenting	Social Media	They are epic. As an engineering student, this opens a door to a whole new world of possibilities.					College	Curiosity	For now, I am just curious. I plan to share it with other engineering students here at BYU-I				Yes	I mean, I wouldn't turn down an assistantship for a ME program in a related study. ;)
2020-05-16 01:14:25	Hobbyist	Curiosity, Experimenting, Personal	Social Media	I would love to learn how to make my own compliant mechanisms.										Learning and play	Yes
2020-05-18 12:15:54	Student	Curiosity, Experimenting	Social Media	I'm a robotics engineering student and now I'm experimenting with these mechanism on this site so find a way to add these kind of concepts to my own desings.					College	Curiosity	I want to try these concepts in my own designs. I would be great if you could upload videos giving us some tips on how to implement it				Yes	Videos, lessons, everything that could help everyone to apply this ideas in a better way in their own creations
2020-05-18 13:25:27	Hobbyist	Experimenting	Social Media												Yes
2020-05-18 13:56:40	Hobbyist	Curiosity, Experimenting	Social Media	For me, to make fully 3d printed RC vehicule (with the clutch or some other mechanismes)										for curiosity	Yes	More usefull mechanisme :)
2020-05-20 03:52:42	Professional	Curiosity, Experimenting, Personal	Social Media									Maybe			Yes
2020-05-20 17:20:31	Hobbyist	Curiosity, Experimenting, Personal	Social Media											I want to see what Compliant Mechanisms are capable of and maybe try and design my own.	Yes
2020-05-21 13:13:47	Student	Teaching, University project	Google Search	something a lityle different from other mechanisms					Graduate School	Class project	Making a project based on this mechanism				Yes	Not now,maybe when i find out.
2020-05-21 21:59:12	Hobbyist	Curiosity, Experimenting, Personal, Professional	Browsing on Thingiverse	make make make										make make make	Yes
2020-05-22 12:08:40	Student	Curiosity, Experimenting, Personal, Teaching, Professional	Social Media						College	Class project					Yes
2020-05-23 18:23:00	Student	Professional	Social Media	I want to build an Gimbal wich can rotate 90 ° every site					College		I want ro modify it to fit my projects				Yes	Tutorials to designe such mechanisms
2020-05-23 22:59:50	Hobbyist	Curiosity, Experimenting, Personal	Browsing on Thingiverse	I'm looking for particular mechanisms for home automation projects										Hobby home automation	Yes	Just found you, don't know
2020-05-24 15:24:23	Student	Curiosity	Social Media	this is amazing					Highschool	Curiosity	maybe in the feature				Yes	just more of the same
2020-05-26 15:20:16	Student	Curiosity, Experimenting, I want to 3d print some files to see and understand better how these mechanisms work and try to apply this to the design of a product or building	Social Media	I was going to design a product with gears and pinion and now I want my product to be monolithic and use a compliant mechanism					College	a side project	3d print to see understand better the properties of the shapes, how flexible\strong it is, etc.				Yes	as an architecture student trying to do product design also I don't understand a lot about engineering side. What made you decide that width, or shape? what are the limitations of these mechanisms? what can help them be more durable\stronger?
2020-05-26 21:10:51															Maybe
2020-05-28 18:46:21	Student	Experimenting	Browsing on Thingiverse						College	Curiosity					Yes
2020-05-30 19:50:50	Hobbyist	Curiosity, Experimenting	Social Media	it inspires me to ty to learn how to design my own compliant mechanisms, using them over complex multi-part assemblies.										Looking at them, playing with them, and seeing how I can design similar things.	Yes	Great work, keep it up!
2020-06-04 08:08:04	Hobbyist	Curiosity, Experimenting	Social Media											Test my new 3D printer	Yes
2020-06-05 19:08:01	Hobbyist	Curiosity, Experimenting, Personal	Research Article											Just experiment I want to see	Yes
2020-06-05 21:54:14	Professional	Experimenting	Social Media	Make simples and reliable mechanism with complex functionalities								Maybe	I think the best way to use this informations is to re-think the objects in a different way		Yes	Maybe more examples in order to be inspired
2020-06-06 15:05:52	Hobbyist	Curiosity	cmr.byu.edu												Maybe
2020-06-07 06:56:10	Student	Curiosity, Experimenting, Personal	Social Media						College	Curiosity					Yes	Even more mechanisims would be great
2020-06-07 15:00:46	Student	Experimenting	Google Search	I want to use these as a part of my research					Graduate School	master thesis	I am trying to make a LIDAR system without any slip rings				Yes	if parametric design files were published that would be great to adapt these mechanism into specific purposes
2020-06-07 17:49:33	Hobbyist	Curiosity, Experimenting	Browsing on Thingiverse	The mechanisms inspired me to get better at CAD design.										I plan on using these models for personal use, and maybe for personal designs.	Yes
2020-06-08 23:12:55	Student	Experimenting	Social Media						College	Curiosity					Yes
2020-06-09 01:28:47	Student	Curiosity	Social Media	These mechanisms are so simple yet so functional and useful that I'm convinced they're the future of aerospace technologies.					Graduate School	Curiosity	Experimenting with them and using them as a source of inspiration for my future designs, as far as they don't require any other part to be functional, they're self sufficient.				Yes	Other designs maybe, even though the ones that you've posted so far are incredible.
2020-06-09 14:32:32	Student	Curiosity, Personal	cmr.byu.edu	I want to try and build some of my own.					Highschool	Curiosity	for personal use				Yes	no
2020-06-09 16:01:54	Professional	Experimenting	Browsing on Thingiverse	It reminded be not to be so ridged in my ideas of creating with 3D prints								Maybe	not really		Maybe	idk
2020-06-11 06:01:37	Hobbyist	Curiosity, Experimenting	Browsing on Thingiverse	interesting, funny										only fot hobby	Maybe
2020-06-12 07:02:59	Hobbyist	Experimenting	Social Media	a make a mechines										experiments	Yes	more things
2020-06-12 16:36:52	Hobbyist	Curiosity, Experimenting, Professional	Social Media	They made me realize that materials that I know can have unintuitively better properties than apparent										Experimenting and integrating the concepts into my ideas	Yes
2020-06-12 21:04:45	Hobbyist	Personal	Browsing on Thingiverse											for my hobby	Maybe	no
2020-06-13 19:22:21	Student	Curiosity	Social Media						Highschool	Curiosity					Maybe
2020-06-15 12:58:07	Student	Curiosity	Browsing on Thingiverse						College	Curiosity					Yes
2020-06-16 19:47:06	Student	Curiosity	Social Media						Highschool	Curiosity					Yes
2020-06-17 08:54:39	Hobbyist	Curiosity	Social Media	Geometry is the key										To learn and practice with my 3D printer	Maybe
2020-06-17 17:19:16	Educator	Curiosity, Experimenting	Social Media			College	No		Elementary School	Curiosity					Yes
2020-06-17 19:19:12	Student	Curiosity, Experimenting	Social Media	I think compliant mechanisms are very awesome. I am currently a highscool student and creative and inovating stuff like this inspires me a lot to become a scientist, which is my dream.					Highschool	Curiosity	I plan on using it for experiments and as a tool.				Yes
2020-06-17 21:01:12	Hobbyist	Curiosity, Experimenting	Social Media	i believe compliant mechanisms are as big as the wheel back then...										i'm looking for inspiration	Yes	any kind of learning material would be nice
2020-06-17 23:57:11	Professional	Curiosity	Social Media	Reduce part count in product design								Yes	I plan on playing with them.		Yes	NA
2020-06-20 08:41:52	Hobbyist	Curiosity, Experimenting	Social Media	they are awesome										for discover the big world of 3d printing	Yes	yes, more videos on YouTube
2020-06-22 20:29:09	Hobbyist	Curiosity, Experimenting	Social Media	The existence of these types of mechanisms, their multiple uses and their availability drives me to attempt creating fully compliant devices of my own.										Testing the true power and practical ability of compliant mechanisms.	Yes
2020-06-23 05:47:58	Hobbyist	Curiosity, Experimenting	Social Media	They opened my mind to unconventional manufacturing and design. For specific applications they seem impressive. Would be interesting to see an equivalent of simple machines concept or mechanism names in a video for building larger or more complex designs. Like a Compliant Designs, Design Language glossary.										As fidget and brain teasers	Yes	Not that I can think of at the momment
2020-06-24 12:48:10	Student	Experimenting	Social Media	I am using this to create a clamp.					College	Class project					Yes	clamp
2020-06-24 13:08:54	Professional	Curiosity, Teaching, Professional	Google Search									Yes	creating new opportunities for develop in automotive application		Yes
2020-06-24 21:04:08	Professional	Curiosity	Social Media	3d Printing								No	Test		Maybe	No
2020-06-26 15:44:03	Hobbyist	Curiosity, Experimenting	Browsing on Thingiverse	mini solar tracker										for fun	Yes	programming examples if applicable
2020-06-26 20:07:02	Student	Curiosity, Experimenting	Social Media						College	Curiosity	learning about compliant mechanisms				Yes
2020-06-28 11:20:44	Student	Curiosity, Experimenting	Social Media						College	Curiosity					Yes
2020-06-29 21:03:07	Student	Curiosity, Experimenting	Social Media	They helped me realize that there are simpler systems to accomplish many tasks, which will inform my research project.					College	Curiosity	This should aid in the development of an imaging jig.				Yes	A guide for how to think in terms of compliant mechanisms versus traditional ones.
2020-07-01 06:02:14	Educator	Experimenting	Browsing on Thingiverse			College	Maybe		Graduate School	Curiosity					Yes	Mechanisms for robotic fingers
2020-07-01 12:36:53	Hobbyist	Curiosity, Experimenting	Social Media											I wish to find some use cases in my models	Yes	some guide how to design easy compliant mechanisms... but it goes to normal linkage design, which I don't know how to construct. :-)
2020-07-01 19:43:47	Student	Experimenting	Social Media						College	Curiosity					Yes
2020-07-02 20:01:05	Student	Curiosity, Experimenting	Social Media	As an engineering student and 3D printer enthusiast, this has really expanded my views on the potentials of the manufacturing and design of moving parts.					College	Curiosity	To study them and see if their aspects can me incorporated into any future designs.				Yes	No
2020-07-03 15:59:05	Hobbyist	Curiosity	Browsing on Thingiverse	wery good										for prototyping	Yes	no
2020-07-05 15:10:36	Student	Curiosity	Social Media						Highschool	Curiosity					Yes
2020-07-05 19:35:45	Professional	Curiosity, Experimenting, Personal	Browsing on Thingiverse									Yes	fornitures clutch		Maybe
2020-07-07 09:57:03	Hobbyist	Curiosity, Experimenting	Social Media	The simplification of existing complex designs is very inspiring.											Maybe
2020-07-07 17:26:29	Student	Curiosity	Social Media	more motivation in the futher study					College	Curiosity	study and try to understand it				Yes	later, after I understand about it
2020-07-08 11:12:39	Hobbyist	Curiosity	Social Media	Inspired me to create my own compliant mechanisms and deeply study this topic										study	Yes	-
2020-07-08 12:39:55	Hobbyist	Curiosity	Browsing on Thingiverse												No
2020-07-09 02:46:12	Hobbyist	Curiosity, Experimenting	Social Media											At least initially as curiosities	Yes
2020-07-09 02:54:31	Hobbyist	Curiosity, Experimenting, Personal	Google Search	increase my curiosity										to see how it works and learn	Yes	no
2020-07-10 18:14:26	Hobbyist	Curiosity	Social Media											fidget toy	Maybe	mayby more mechanisims
2020-07-11 05:07:33	Student	Curiosity, Experimenting, Research Project	Social Media	well, i looked at it as a mechanism that i can chose to not look at for ages and not worry about lubrication if done correctly.					Graduate School	Class project	Still trying to figure out, most probably will end yo using it in to replace an existing mechanism and do a comparative study and find the best mix of conventional joints and bendy joints in a mechanism.				Yes	A book that talks more about the design philosophy that the math, because the existing book is heavy but if there exists a lower point of entry there will be many more designs coming out of this. Sites will get flooded with bad designs but at the same time there will be few designs that will help everyone to look at the solution in a completely different way.
2020-07-12 03:13:08	Student	Curiosity, Experimenting, Professional	Social Media	It inspires me because I love the origami and the mechanisms.					College	Class project	I didn't think about a use yet.				Yes
2020-07-12 22:31:44	Hobbyist	Curiosity	Social Media	minimal use of material to achieve a great result. Another reason to print something.										educate grandchildren and friends. show off printer capabilities.	Yes	more great stl's.
2020-07-13 12:44:31	Hobbyist	Experimenting	Google Search	Ebike CLutch										Experimentation	Maybe
2020-07-13 16:07:26	Student	Curiosity, Experimenting	Social Media	Im was going to do my final grade work with a conventional mechanism untill I discovered you. Amazing work! Thankyou!					College	For ideas for my final grade work.	Just as inspiration				Yes	I would like to see the process, on how to take a conventional mechanism idea and turn it into a compliant mechanism. I think its in your book, but there is only 1 copy in my university and they wont let me read it :(
2020-07-14 14:35:10	Student	Experimenting	Social Media						College	Curiosity					Yes
2020-07-14 14:39:28	Researcher	Curiosity, Experimenting	Social Media	It's a new way to design parts for additive manufacturing										learning and tinkering	Yes
2020-07-15 05:08:05	Student	I have a school project	Social Media	I love the idea of creating new things!					Highschool	Class project	I plan on using it to describe how 3D printing is great stable point for protoyping innovative tools and how we can all benefit from this.				Yes	unsure
2020-07-15 16:54:02	Student	Curiosity, Experimenting	Social Media	Ideas for less complicated robotics					College	Curiosity					Yes
2020-07-15 18:24:00	Hobbyist	Curiosity, Personal	Social Media											as pliers ;)	Maybe
2020-07-15 22:41:47	Hobbyist	Curiosity, Experimenting, Personal	Social Media											in 3D printing	Yes
2020-07-17 12:47:27	Hobbyist	Curiosity	Social Media	I want to learn more about this. Thanks for providing										No clue yet	Yes
2020-07-17 13:18:12	Student	Experimenting	Social Media	It is a new world to discover					Highschool	Class project	Mechanism for monitoring objects with a camera and OPENCV				Yes	not now
2020-07-17 18:39:55	Hobbyist	Curiosity	Social Media											to learn new things	Yes	no
2020-07-19 19:12:07	Student	Experimenting	Social Media						Graduate School	Curiosity	linear movement				Yes
2020-07-20 06:32:51	Hobbyist	Curiosity, Experimenting	Browsing on Thingiverse											Hobby practical uses	Yes
2020-07-21 16:08:58	Student	Curiosity, Experimenting, Personal	Google Search	As aspiring mechanical engineering student, I am fascinated!!					College	Curiosity	3D printing them and showing them to people, explaining how they work and why compliment structure are important to the advancement of technology.				Yes	I love all the models available for printing!
2020-07-22 01:42:25	Hobbyist	Curiosity, Experimenting, Personal	Social Media	i just find them super cool										just to play with and show friends	Yes	more models would be nice
2020-07-23 11:35:54	Hobbyist	Curiosity	Browsing on Thingiverse												Yes
2020-07-23 23:51:12	Professional	Experimenting	Social Media	It's a fascinating concept I would love to use in my own designs.								Yes	To gain an intuition on how they work so that I can create my own		Yes	More mechanism examples are always welcome.
2020-07-24 15:33:31	Professional	Curiosity, Teaching, Professional	cmr.byu.edu									Maybe			Yes
2020-07-25 01:06:51	Hobbyist	Curiosity	Social Media	Impresionante, simplemente.										Implementarlos en la vida cotidiana	Yes	No en este momento.
2020-07-26 21:37:37	Hobbyist	Experimenting	Browsing on Thingiverse	Won't know until I print :-). I find what you guys at BYU are doing fascinating and would love to see more. How about that SpaceX thrust bearing?										No idea.	Yes
2020-07-27 17:20:16	Hobbyist	Personal	Social Media	I like to print flexibles, made some objects with living hinges. You work is very inspiring for me!										I try to learn and process..	Maybe	well.. your ideas are so unique, it's hard to make a claim. I would like to see more of your small and big inventions
2020-07-27 18:22:39	Professional	Experimenting	Social Media	innovator								Maybe	that will depend on the requirement		Yes
2020-07-28 05:36:28	Student	Curiosity, Experimenting	Social Media						College	Curiosity					Yes
2020-07-28 08:53:20	Student	Experimenting	Social Media						Highschool	Curiosity					Yes	making the hinge thicker
2020-07-29 03:38:17	Hobbyist	Curiosity, Experimenting, Personal	Social Media	The future just looks brighter when plastic machines are so cheap to make and design										Inspire other people. Do some remixing so long as the license permits my usage.	Yes	I would love to design some of my own CM's
2020-07-29 21:21:09	Hobbyist	Curiosity	Social Media	just curious to see how it works										not gonna use it	Yes	no that's already cool
2020-08-02 09:32:05	Professional	Experimenting	Social Media	It's the wheal I was about to try to reinvent.										Build some robots and machine tools	Yes	Forum/community
2020-08-02 18:56:29	Hobbyist	Experimenting	cmr.byu.edu												Yes
2020-08-03 08:35:53	Hobbyist	Curiosity, Experimenting, Personal	Social Media	It's cool										3d print it	Yes	no
2020-08-03 17:50:44	Hobbyist	Curiosity, Experimenting	Social Media												Yes
2020-08-03 19:16:25	Student	Curiosity, Experimenting	Social Media						Graduate School	Curiosity					Yes
2020-08-04 05:37:30	Professional	Curiosity, Experimenting, Personal	Social Media	DIY electrical switches								Maybe			Yes
2020-08-04 13:30:58	Hobbyist	Curiosity	cmr.byu.edu												Yes
2020-08-04 21:41:40	Student	Curiosity, Experimenting	Social Media						College	Curiosity	Printing fidget toys for engineers.				Yes
2020-08-05 05:37:15	Hobbyist	Curiosity, Experimenting, Personal	Social Media												Yes
2020-08-05 19:14:14	Student	Curiosity	Social Media	It opened my eyes to the cool machines that could be made with 3d printing.					Highschool	Curiosity	Try them out.				Yes	Nothing I could request.
2020-08-07 16:39:02	Hobbyist	Curiosity, Experimenting	Social Media	They're cool! I like that they're surprising. I also like the practical advantages - e.g. that I can design a single part which is ready when it comes off of the printer.										I'm going to print the models to learn more about how compliant mechanisms work, so that I can use them in my own designs.	Yes	I'd like to know about how 3d printing material choice affects compliant mechanism design. For example, I'm working on a design which uses compliant 'fingers' to friction-fit onto a cylinder. I suspect that if I use PLA, it'll creep and stop holding in a matter of days, since it'll be under constant tension. Is this the case? Will compliant mechanisms which are typically not under stress (e.g. a …
2020-08-07 17:04:34	Hobbyist	Curiosity, Experimenting, Personal	Social Media											Display, demonstration	Yes
2020-08-07 21:30:26	Professional	Curiosity	Browsing on Thingiverse	Makes want to check out origami								Maybe	for fun and inspiration		Yes
2020-08-08 08:21:43	Student	Experimenting	Research Article						Highschool	Curiosity					Yes
2020-08-10 20:48:18	Hobbyist	Curiosity, Experimenting, Professional	Social Media												Maybe
2020-08-11 00:37:06	Hobbyist	Curiosity, Experimenting	Social Media	Fascinating movements - have to print & play!										Printing, primarily desk toys	Yes
2020-08-11 09:17:39	Student	Experimenting	Browsing on Thingiverse	No assemblage needed!					Graduate School	Curiosity	Modeling				Yes
2020-08-11 12:57:47	Professional	Curiosity, Experimenting	cmr.byu.edu	As a mechanical engineer, that's cool as hell seeing things bend and not break after being taught about stresses and strains degrading parts								Yes	I might just print out some of the pliers for maintenance or find a way to use the mechanism to move pieces on an assembly line		Yes	materials information and why some are better than others
2020-08-12 14:05:17	Hobbyist	Curiosity	Social Media	Better suited for 3d printing than multipart objects.											Maybe
2020-08-13 05:11:05	Professional	Curiosity, Experimenting	Word of Mouth	I'm not sure yet!								Maybe	To get familiarity with the principals involved and to help inspire my own designs		Yes	More mechanisms!
2020-08-13 16:32:46	Student	Curiosity	Browsing on Thingiverse						College	Curiosity					Yes
2020-08-15 12:51:02	Hobbyist	Personal	cmr.byu.edu											to get solution using this method	Yes	related topics and applications
2020-08-16 20:54:09	Hobbyist	Curiosity, Experimenting	cmr.byu.edu												Yes
2020-08-17 17:22:01	Professional	Curiosity, Experimenting	Social Media									Maybe			Yes
2020-08-18 16:49:18	Student	Curiosity, Experimenting	Social Media						Graduate School	Curiosity					Yes
2020-08-19 14:07:37	Professional	Experimenting, Personal	Google Search									Maybe			Yes
2020-08-22 03:25:52	Hobbyist	Curiosity	Google Search	best for additive manufacturing										printing the samples to inspire	Yes	No, i'm a beginner
2020-08-24 17:18:03	Student	Curiosity, Experimenting	Social Media						Highschool	Curiosity					Yes
2020-08-25 20:51:41	Hobbyist	Curiosity, Experimenting, Personal	Social Media											Learning	Maybe
2020-08-28 04:42:18	Hobbyist	Curiosity, Experimenting	Social Media	to think of different ways to make things										To blow peoples minds and make things differently	Yes	To give advice on designing some types of these mechanisms such as the effects on flexible joint thickness, length of the joint for rotation, how material flexibility changes the design etc. It wouldn't need to be exact but the general idea and examples would be nice to allow people to better understand and maybe make their own designs with relative ease.
2020-08-28 20:56:28	Educator	Curiosity, Experimenting, Teaching	Social Media			College	Maybe		Graduate School	Curiosity					Yes
2020-08-29 19:37:34	Hobbyist	Curiosity, Experimenting	Social Media	To solve problems in a different way										Educate myself and finding new solutions to problems	Yes	Need to know more on CM before I can answer this question
2020-08-30 16:50:17	Hobbyist	Curiosity, Experimenting, Personal	Social Media	They made me realise that even tough something bends dosen't mean it's a bad thing. it also allowed me to think of ways of making 3d prints in a singel part that are mechinaicle (tough haven gotten as far as making thme yet)										see prevouis awnser	Yes	While i haven't look a lot yet but how to design compliant mechanisms
2020-08-31 13:16:03	Student	Curiosity, Experimenting, Personal	Social Media						Highschool	Curiosity	Marker pieces				Maybe
2020-08-31 14:38:34	Student	Curiosity, Experimenting	Social Media						Highschool	Curiosity					No
2020-08-31 17:02:28	Hobbyist	Curiosity	Social Media											For fun	Yes
2020-09-01 20:40:17	Hobbyist	Curiosity, Experimenting	Social Media	study textbooks on rigid dynamics										discussion	Yes
2020-09-03 13:02:24	Student	Curiosity, Experimenting	Social Media	As a materials engineer student I think they are awsome you can make one piece machines, you can 3D print then and still have a flexibe and more resistant equipment					College	Curiosity	As inspiration to design new pieces				Yes	Yes. The desings you guys make are hard to find, even on your thingverse profile I could only visualize 6
2020-09-09 08:38:59	Hobbyist	Curiosity, Experimenting	Browsing on Thingiverse											Experimenting	Yes
2020-09-10 03:42:41	Hobbyist	Experimenting, Personal	Google Search	Ideas for centrifugal clutch assembly for smaller applications, less parts and lower tolerance requirenment										referencing for design on centrifugal clutch with hobby nitro engine	Yes
2020-09-10 05:00:14	Educator	Professional	Social Media	Investigación		Graduate School	Yes	Funciones y aplicación	Graduate School	Class project					Yes	Mucho
2020-09-10 22:45:41	Hobbyist	Curiosity	Social Media												Yes
2020-09-11 05:56:18	Educator	Curiosity, Experimenting, Teaching, Professional	Social Media	incredible work		Elementary school	Yes	tell my partner	Elementary School	Curiosity					Yes
2020-09-11 13:08:57	Hobbyist	Curiosity, Experimenting	Social Media	I want to do something like this with my life. A simple engineering feat that can change the world.										Study them, hopefully come up with a similar idea on my own.	Yes	I couldn't find the model for the nuclear switch, that would be so cool to print!
2020-09-12 12:13:01	Hobbyist	Experimenting	Social Media	very inspiring.										just for fun	Yes	no
2020-09-12 21:27:46	Hobbyist	Experimenting	Google Search	I was already thinking about flexible but linear motion after watching Dan Gelbart's video on flexures https://www.youtube.com/watch?v=PaypcVFPs48 and an xy flexure stage done with EDM https://www.youtube.com/watch?v=CcTQoy_tBp4. These designs further kindled my enthusiasm to try to solve various problems I have while prototyping.										think about how they work so I can incorporate such mechanisms in future designs I do if they solve the problem better than alternatives.	Yes	I haven't look in depth at what you offer so can't really answer the question. I am interested in developing an extendable tube that only expands along its length but is extremely rigid in terms of radial bending. I'm wondering if some kind of compliant/flex mechanism might be a solution but I just started thinking about it so don't have a good idea.
2020-09-15 14:57:54	Student	Curiosity	Social Media						College	Curiosity					Maybe
2020-09-15 16:14:14	Student	Curiosity, Experimenting	Social Media	el swicht					Elementary School	Class project	student				Yes	gat
2020-09-16 10:09:36	Hobbyist	Curiosity	Social Media												No
2020-09-16 14:38:16	Professional	Curiosity, Experimenting	Word of Mouth									Maybe			Yes
2020-09-17 14:33:12	Student	Curiosity, Experimenting	Google Search	making other designs of mechanisms					Graduate School	intership project	making new desings				Yes
2020-09-18 06:00:39	Student	Curiosity	Social Media	I might research the uses of compliant mechanisms in my research seminar class					Highschool	Curiosity	Both as a fidget toy and as a learning device				Maybe
2020-09-21 18:14:29	Student	Curiosity, Experimenting, Personal	Social Media	The mechanisms on Veritasium's video were incredible. I believe compliant mechanisms should be more widely taught and used, especially to promote sustainable engineering. I wish my university had a course on it. I will look into it in more detail since the results are impressive(both in performance and minimizing the number of parts needed).					College	Curiosity	I will use these models as examples and inspiration in my exploration of compliant mechanisms.				Yes	More models would be nice.
2020-09-22 02:59:21	Hobbyist	Curiosity, Experimenting	Social Media												Yes
2020-09-22 07:35:32	Hobbyist	Curiosity	Google Search											hobby	Yes
2020-09-22 18:54:00	Hobbyist	Curiosity	Social Media											playing with my new 3D printer	Yes
2020-09-23 14:48:29	Hobbyist	Curiosity, Experimenting	Social Media	It inspired me seeing how all of these otherwise brittle elements could be made so seemingly bendable.										for fun	Yes	-
2020-09-24 00:33:06		Curiosity	Social Media												Yes
2020-09-24 07:23:20	Student	Experimenting	Social Media						College	Class project					Yes
2020-09-24 14:48:35	Hobbyist	Curiosity, Experimenting, Personal	Social Media												Yes	More models and design tutorials
2020-09-24 16:38:59	Student	Curiosity	Google Search						Graduate School	Curiosity					Yes
2020-09-25 13:14:18	Hobbyist	Curiosity, Experimenting	Social Media	Head explosion about new possibilities of 3D printing										Playing around, hobbyist projects etc.	Yes
2020-09-25 13:38:52	Student	Curiosity, Experimenting, Personal	Social Media	It really makes me wonder about the future of mechanics and how they will grow in a fashion that reflects current technology.					Highschool	Curiosity	I may do a presentation about it, but most likely for my own amazement				Yes
2020-09-26 10:35:04	Student	Curiosity	Social Media						Graduate School	Curiosity					Maybe
2020-09-26 14:39:32	Student	Curiosity, Experimenting	Social Media						College	Curiosity					Yes
2020-09-26 18:59:21	Student	Experimenting	Social Media	i was curious to know about complient mechanisms					Graduate School	Curiosity	for experiment				Yes	please provide more designs so that we can learn more
2020-09-26 23:01:35	Hobbyist	Curiosity, Experimenting	Social Media	me inspira al intentar hacer este tipo de mecanismos para reducir costos, se me hace tan interesante este mundo, y de hecho por eso lo estoy descargando, para aprender de ellos y poder crear los mios propios, se me hace muy emocionante!										quisiera ver aplicaciones para este tipo de tecnologia, por que se que se puede explotar mas	Yes	me gustaria aprender a desarrollar este tipo de mecanismos por mi cuenta, estaria genial que puedan dar informacion para hacerlo
2020-09-28 18:46:39	Student	Professional	Social Media	I am a ME student and I also interested in mechanism design like this.					Graduate School	Class project	Capstone project.				Yes	You are great!
2020-09-28 19:17:54	Educator	Curiosity, teaching compliant mechanisms and flexures	cmr.byu.edu	Inspired me to try to design my own designs and invite students to, as well.										with distance learning workshops with low resourced teens in Salinas and East San Jose California. I will 3D print their designs.	Yes
2020-10-01 05:05:17	Hobbyist	Curiosity, Experimenting	Social Media												Yes
2020-10-01 14:40:05	Hobbyist	Curiosity, Personal	Social Media	Turining something "bad" (instability, flex, tension, vibration) into something "useful"										learning and designing components/parts with a different perspective	Yes	online course on how to design a compliant mechanism
2020-10-02 10:59:48	Hobbyist	Curiosity	Social Media	Compliant mechanisms can make 3D printing way more useful										No plans so far	Yes
2020-10-05 09:39:26	Student	Curiosity, Experimenting, Personal, Teaching, Professional	Social Media						College	Curiosity	Going to research compliant mechanisms and use them in private and professional projects				Yes	learning resources, material guides, print in place
2020-10-05 11:26:53	Hobbyist	Curiosity, Experimenting	Browsing on Thingiverse	They have inspired me to try and design my own devices using compliant mechanisms										experimenting and applying the concepts to different models	Yes
2020-10-05 20:50:20	Educator	Curiosity, Teaching	Social Media	doing a class on simple mechanisms and want to have some practical examples to show		HomeSchool	Yes	to demonstrate forms of simple machines							Yes
2020-10-06 01:12:46	Student	Curiosity	Social Media						Highschool	Curiosity	Just want to see how it works and show it off to the robotics team.				Yes
2020-10-06 01:47:36	Hobbyist	Experimenting	Social Media	Examples of what's possible.										Experimentation and casual demonstration	Yes	Go Utes! (J/K)
2020-10-06 12:45:09	Hobbyist	Curiosity	Social Media	Piqued my interest in making a zero backlash thrust vectoring unit for an RC Aircraft.										Just for hobby purposes, drones, aircraft, 3D Printing and fun.	Yes	No... this is very interesting and I will explore this field more personally.
2020-10-06 14:32:32	Hobbyist	Curiosity, Experimenting	Social Media												Maybe
2020-10-06 17:56:43	Hobbyist	Curiosity, Experimenting, Personal	Browsing on Thingiverse											Personal projects for diy and house improvement	Yes
2020-10-07 14:21:55	Student	Curiosity, Personal	Social Media						Highschool	Curiosity					Yes
2020-10-07 20:53:03	Hobbyist	Curiosity	Social Media	I bought a 3D printer and like to print cool and interesting parts.										Teach my son how to build stuff.	Yes	Maybe offer your classes to the public online without scholastic credit?
2020-10-07 20:55:28	Hobbyist	Curiosity	Social Media	Print them in my 3D printer for fun.										Teach my son how to build stuff.	Yes	Would love to be able to see the online courses, not for academical or school credit obviously.
2020-10-08 12:39:09	Hobbyist	Curiosity, Experimenting	Social Media	I'm don't have any science background, but find this extremely fascinating.										Perhaps just for entertainment, or to learn more about how these models work. I guess it depends on how hard the math behind it is... :o)	Maybe	Not sure, yet. :)
2020-10-09 02:45:07	Student	Curiosity	Social Media	Inspire me to investigate more in compliamt mechanism and how can change the way we see mechanism					Highschool	Curiosity	Show more people the awsome that are those mechanism				Yes	Nope, this is perfect
2020-10-09 08:33:35	Student	Curiosity	Social Media	Try and design something using the same principles					Graduate School	Curiosity	Mostly for fidget toys				Yes
2020-10-09 15:59:51	Hobbyist	Curiosity, Experimenting, Personal	Social Media	By introducing new ways to solve problems.										For personal use and enjoyment.	Yes	Even more cool compliant mechanisms.
2020-10-09 17:55:26	Student	Experimenting	Social Media						College	Curiosity					Yes	Facilidad de descarga de los modelos para experimentación y compatibilidad para diseño CAD
2020-10-09 19:44:47	Hobbyist	Curiosity	Social Media											for fun i guess. I just really want to see how good theys work with pla.	Maybe
2020-10-10 19:03:40	Student	Curiosity, Experimenting, Personal, Professional	Social Media						Highschool	Curiosity					Yes
2020-10-10 21:00:57	Student	Curiosity, Experimenting	Social Media						Highschool	Curiosity					Yes
2020-10-11 23:56:08	Hobbyist	Curiosity, Experimenting, Personal	Social Media												Yes
2020-10-12 11:49:46	Hobbyist	Curiosity, Experimenting	Social Media												Yes
2020-10-12 19:55:29	Hobbyist	Curiosity	Browsing on Thingiverse	still exploring										tweezers	Yes	No
2020-10-13 13:45:28	Professional	Experimenting, Professional	Browsing on Thingiverse	They inspire me to try to find out alternative solutions for traditional compact mechanisms.								Maybe	I don't know yet, current mechanisms don't seem to be my solution, but the principle in their design may be useful.		Yes
2020-10-13 18:26:36	Hobbyist	Curiosity	Social Media											Teach About The Mechanics	Yes
2020-10-14 09:03:23	Student	Curiosity, Experimenting	Social Media						College	Curiosity					Yes
2020-10-17 12:17:50	Student	Curiosity, Experimenting, Teaching	Social Media						College	Curiosity and iam also working in the education industrie	Experimenting/ building my own workshop and education				Yes
2020-10-19 05:08:30	Hobbyist	Curiosity	Social Media	They inspired me to think about other applications for compliant mechanisms.										For my own curiosity and experimentation.	Yes	Your site has some loading issues that could be improved
2020-10-20 00:51:18	Student	Curiosity, Personal	Social Media						Highschool	Curiosity					Yes
2020-10-21 16:39:15	Hobbyist	Curiosity, Experimenting, Personal	Browsing on Thingiverse												Maybe
2020-10-22 08:46:00	Hobbyist	Curiosity, Experimenting, Personal	Browsing on Thingiverse											as a building block for personal cad designs	Yes
2020-10-22 20:16:45	Hobbyist	Curiosity, Experimenting, Personal, Teaching	Social Media	you bet brew!										irresponsible and sinister as go ;]	Yes	3d printing is so much more....
2020-10-22 21:17:20	Student	Experimenting	Browsing on Thingiverse	simpel					Graduate School						Yes
2020-10-23 20:08:09	Educator	Curiosity, Experimenting, Teaching	Browsing on Thingiverse			Highschool	Yes		Highschool	Class project					Yes
2020-10-24 12:13:27	Hobbyist	Curiosity, Experimenting	Social Media	Its just way coool!										I want to know how they work.	Yes	no
2020-10-25 15:12:19	Hobbyist	Curiosity, Experimenting, Professional, You guys are just awesome	Social Media	they are mindblowing!										to learn, to experiment, to have fun	Yes	a course on how to create a compliant mechanism. I mean, how to start, how to think on those terms, etc.
2020-10-25 19:02:42	Student	Curiosity, Experimenting	Social Media						Graduate School	Curiosity					Yes
2020-10-28 13:20:33	Hobbyist	Curiosity, Experimenting, Teaching	Browsing on Thingiverse	prototyping flexure mechanisms for micropositioning										to teach my kids about flexure mechanisms	Yes	more models!
2020-10-30 14:08:18	Student	Experimenting, Personal	Social Media						Graduate School	Curiosity					Yes
2020-10-31 22:39:37	Hobbyist	Curiosity	Browsing on Thingiverse	Just curiosity
[truncated: 58 more rows]

## Sheet: Students
Total Students	756
		Curiosity	Class Project
Elementary School	22	18	3		17
Jr. High	20	17	1		19
Highschool	200	173	13		191
College	345	281	30		334
Graduate School	207	152	20		184
	794				745
Elementary School	0.0277078
Jr. High	0.0251889
Highschool	0.251889
College	0.434509
Graduate School	0.260705
Purpose

## Sheet: Website Data
Social	0.5071
Organic Search	0.266
Direct	0.2029
Referral	0.024

## Sheet: Teachers
Total Teachers	96	Use Models?
		Yes	No	Maybe
Elementary School	6	5	0	1
Jr. High	7	5	0	2
Highschool	28	14	4	10
College	20	4	3	13
Graduate School	16	7	2	7
	77				0
Elementary School	0.0779221
Jr. High	0.0909091
Highschool	0.363636
College	0.25974
Graduate School	0.207792
	Yes	No	Maybe
Elementary School	0.833333	0	0.166667	1
Jr. High	0.714286	0	0.285714	1
Highschool	0.5	0.142857	0.357143	1
College	0.2	0.15	0.65	1
Graduate School	0.4375	0.125	0.4375	1

## Sheet: Professionals
Total Professionals	245	Use Models?
		Yes	No	Maybe
		59	42	130

## Sheet: Source
Total	Source	Hobbyist	Student	Educator	Professional	Other
1998	All	0.454955	0.366867	0.043043	0.113113	0.022022		909														;/.
1413	Social Media	0.457183	0.38995	0.0438783	0.103326	0.00566171		733
294	Browsing on Thingiverse	0.540816	0.278912	0.0612245	0.119048	0		226
76	Google Search	0.434211	0.342105	0.0526316	0.144737	0.0263158		86
68	cmr.byu.edu	0.470588	0.294118	0.0441176	0.176471	0.0147059		44
28	Word of Mouth	0.5	0.321429	0.0357143	0.142857	0
20	Research Article	0.2	0.55	0	0.25	0
		889	701	88	213	1903
	Source	Hobbyist	Student	Educator	Professional	All
	Social Media	0.726659	0.78602	0.704545	0.685446	0.742512
	Browsing on Thingiverse	0.178853	0.116976	0.204545	0.164319	0.154493
	Google Search	0.0371204	0.0370899	0.0454545	0.0516432	0.0399369
	cmr.byu.edu	0.0359955	0.0285307	0.0340909	0.056338	0.0357331
	Word of Mouth	0.015748	0.0128388	0.0113636	0.0187793	0.0147136
	Research Article	0.00449944	0.0156919	0	0.0234742	0.0105097
	SUM CHECK	0.998875	0.997147	1	1	0
Social Media	0.74604	1413
Browsing on Thingiverse	0.154171	292
Google Search	0.0385428	73
cmr.byu.edu	0.0359029	68
Word of Mouth	0.0147835	28
Research Article	0.0105597	20

## Sheet: Best Describes You
													Student	Hobbyist	Educator	Professional
									total who answered this question		2036		752	933	94	245
									Curiosity	*curiosity*	1617	0.794204	606	775	60	171
									Experimenting	*experimenting*	1287	0.632122	486	572	52	168
									Personal Use	*Personal*	491	0.241159	195	236	16	44
									Teaching Purposes	*teaching*	166	0.0815324	36	39	60	29
									Professional Use	*professional*	137	0.0672888	37	32	10	56
													All	Student	Hobbyist	Teacher	Professional
[truncated: 52 more rows]

## Sheet: Survey Responses
2019-03-18	0
[truncated: 198 more rows]

## Sheet: Google Search
Week	Compliant mechanism: (Worldwide)
[truncated: 261 more rows]

[truncated: 1 more sheets: Copy of Google Search]
