# Supplementary material for: Expanding research impact through engaging the maker community and collaborating with digital content creators
Source: PLoS One. 2024 May 8;19(5):e0302449. doi: 10.1371/journal.pone.0302449 (PMC11078436; doi:10.1371/journal.pone.0302449)
Supplement: S1 Dataset — (ZIP) [file pone.0302449.s002.zip › S2 Dataset/Thingiverse Statistics (1).xlsx]

## Sheet: Sheet3
Date	Thingiverse Views	Downloads	Website Users
2018-07-01	1123.84	256	320
2018-08-01	1158.96	264	400
2018-09-01	873.61	199	290
2018-10-01	1053.6	240	353
2018-11-01	1141.4	260	410
2018-12-01	1259.93	287	282
2019-01-01	1273.1	290	405
2019-02-01	1681.37	383	597
2019-03-01	88669.2	20198	29767
2019-04-01	33302.5	7586	9372
2019-05-01	23969.4	5460	7020
2019-06-01	30453.4	6937	4944
2019-07-01	26866.8	6120	8629
2019-08-01	20457.4	4660	5980
2019-09-01	20097.4	4578	7172
2019-10-01	22845.6	5204	8852
2019-11-01	12340.3	2811	4640
2019-12-01	12656.4	2883	4501
2020-01-01	12164.7	2771	4183
2020-02-01	12252.5	2791	4622
2020-03-01	15646	3564	6568
2020-04-01	11962.8	2725	5948
2020-05-01	9895.06	2254	4908
2020-06-01	6817.67	1553	3707
2020-07-01	7432.27	1693	4337
2020-08-01	7594.7	1730	4388
2020-09-01	8182.96	1864	4436
2020-10-01	12924.2	2944	6111
2020-11-01	10667.7	2430	3480
2020-12-01	10421.9	2374	4409
2021-01-01	15079.6	3435	6088
2021-02-01	15347.4	3496	5661
2021-03-01	10536	2400	4286
2021-04-01	11084.8	2525	4366
2021-05-01	10088.2	2298	3492
2021-06-01	7256.67	1653	3379
2021-07-01	7335.69	1671	3215
2021-08-01	7445.44	1696	3314
2021-09-01	8863.41	2019	3302
2021-10-01	8011.75	1825	3403
2021-11-01	9587.76	2184	3236
2021-12-01	19237	4382	3547
Date	Downloads	Website Users
2023-08-30	36	14
2023-08-31	56	21
2023-09-01	100	19
2023-09-02	77	13
2023-09-03	64	10
2023-09-04	62	12
2023-09-05	66	23
2023-09-06	30	26
2023-09-07	42	28
2023-09-08	33	31
2023-09-09	43	24		Date	Downloads	Website Users
2023-09-10	31	17		2023-08-30	461	112
2023-09-11	38	25		2023-09-06	265	181
2023-09-12	48	30		2023-09-13	507	224
2023-09-13	62	24		2023-09-20	741	397
2023-09-14	65	34		2023-09-27	23804	10156
2023-09-15	116	34		2023-10-04	32133	5212
2023-09-16	82	9		2023-10-11	28208	3074
2023-09-17	48	16		2023-10-18	21543	1827
2023-09-18	70	59
2023-09-19	64	48
2023-09-20	114	54
2023-09-21	149	49
2023-09-22	87	50
2023-09-23	74	25
2023-09-24	112	44
2023-09-25	116	103
2023-09-26	89	72
2023-09-27	97	73
2023-09-28	172	82
2023-09-29	164	53
2023-09-30	6324	5093
2023-10-01	7548	2417
2023-10-02	5068	1620
2023-10-03	4431	818
2023-10-04	4184	867
2023-10-05	4176	914
2023-10-06	4610	890
2023-10-07	5376	723
2023-10-08	5020	609
2023-10-09	4601	595
2023-10-10	4166	614
2023-10-11	3873	575
2023-10-12	3805	470
2023-10-13	4180	499
2023-10-14	4794	419
2023-10-15	4347	370
2023-10-16	3679	388
2023-10-17	3530	353
2023-10-18	3376	368
2023-10-19	3159	282
2023-10-20	3445	291
2023-10-21	3412	254
2023-10-22	3152	262
2023-10-23	2562	261
2023-10-24	2437	109

## Sheet: Sheet1
2018-07-01	2018-08-01	2018-09-01	2018-10-01	2018-11-01	2018-12-01	2019-01-01	2019-02-01	2019-03-01	2019-04-01	2019-05-01	2019-06-01	2019-07-01	2019-08-01	2019-09-01	2019-10-01	2019-11-01	2019-12-01	2020-01-01	2020-02-01	2020-03-01	2020-04-01	2020-05-01	2020-06-01	2020-07-01	2020-08-01	2020-09-01	2020-10-01	2020-11-01	2020-12-01	2021-01-01	2021-02-01	2021-03-01	2021-04-01	2021-05-01	2021-06-01	2021-07-01	2021-08-01	2021-09-01	2021-10-01	2021-11-01	2021-12-01
256	264	199	240	260	287	290	383	20198	7586	5460	6937	6120	4660	4578	5204	2811	2883	2771	2791	3564	2725	2254	1553	1693	1730	1864	2944	2430	2374	3435	3496	2400	2525	2298	1653	1671	1696	2019	1825	2184	4382
						290	383	20198	7586	5460	6937	6120	4660	4578	5204	2811	2883
																		2771	2791	3564	2725	2254	1553	1693	1730	1864	2944	2430	2374
																														3435	3496	2400	2525	2298	1653	1671	1696	2019	1825	2184	4382
	2022-01-19	2022-01-19
	0	100000
	256
	264
	199
	240
	260
	287
	290
	383
	20198
	7586
	5460
	6937
	6120
	4660
	4578
	5204
	2811
	2883
	2771
	2791
	3564
	2725
	2254
	1553
	1693
	1730
	1864
	2944
	2430
	2374
	3435
	3496
	2400
	2525
	2298
	1653
	1671
	1696
	2019
	1825
	2184
	4382

## Sheet: Sheet2
2018-10-01	353
2018-11-01	410
2018-12-01	282
2019-01-01	405
2019-02-01	597
2019-03-01	29767
2019-04-01	9372
2019-05-01	7020
2019-06-01	4944
2019-07-01	8629
2019-08-01	5980
2019-09-01	7172
2019-10-01	8852
2019-11-01	4640
2019-12-01	4501
2020-01-01	4183
2020-02-01	4622
2020-03-01	6568
2020-04-01	5948
2020-05-01	4908
2020-06-01	3707
2020-07-01	4337
2020-08-01	4388
2020-09-01	4436
2020-10-01	6111
2020-11-01	3480
2020-12-01	4409
2021-01-01	6088
2021-02-01	5661
2021-03-01	4286
2021-04-01	4366
2021-05-01	3492
2021-06-01	3379
2021-07-01	3215
2021-08-01	3314
2021-09-01	3302
2021-10-01	3403
2021-11-01	3236
2021-12-01	3547
2022-01-01	4076
	204753
