# Supplementary material for: Expanding research impact through engaging the maker community and collaborating with digital content creators
Source: PLoS One. 2024 May 8;19(5):e0302449. doi: 10.1371/journal.pone.0302449 (PMC11078436; doi:10.1371/journal.pone.0302449)
Supplement: S1 Dataset — (ZIP) [file pone.0302449.s002.zip › S2 Dataset/Google-search-trends.xlsx]

## Sheet: Sheet1
Date	Book Sales
2016-01-01	0.08	8
2016-02-01	0.17	17
2016-03-01	0.13	13
2016-04-01	0.18	18
2016-05-01	0.13	13
2016-06-01	0.05	5
2016-07-01	0.09	9
2016-08-01	0.14	14
2016-09-01	0.14	14
2016-10-01	0.04	4
2016-11-01	0.09	9
2016-12-01	0.04	4
2017-01-01	0.12	12
2017-02-01	0.13	13
2017-03-01	0	0
2017-04-01	0.04	4
2017-05-01	0	0
2017-06-01	0.04	4
2017-07-01	0.13	13
2017-08-01	0	0
2017-09-01	0.2	20
2017-10-01	0.16	16
2017-11-01	0.08	8
2017-12-01	0.04	4
2018-01-01	0.23	23
2018-02-01	0.21	21
2018-03-01	0.15	15
2018-04-01	0.08	8
2018-05-01	0.23	23
2018-06-01	0.12	12
2018-07-01	0	0
2018-08-01	0.04	4
2018-09-01	0.08	8
2018-10-01	0.08	8
2018-11-01	0.08	8
2018-12-01	0	0
2019-01-01	0.15	15
2019-02-01	0.08	8
2019-03-01	1	100
2019-04-01	0.6	60
2019-05-01	0.47	47
2019-06-01	0.41	41
2019-07-01	0.52	52
2019-08-01	0.54	54
2019-09-01	0.64	64
2019-10-01	0.39	39
2019-11-01	0.33	33
2019-12-01	0.4	40
2020-01-01	0.24	24
2020-02-01	0.18	18
2020-03-01	0.28	28
2020-04-01	0.25	25
2020-05-01	0.31	31
2020-06-01	0.3	30
2020-07-01	0.17	17
2020-08-01	0.3	30
2020-09-01	0.33	33
2020-10-01	0.15	15
2020-11-01	0.18	18
2020-12-01	0.19	19
2021-01-01	0.25	25
2021-02-01	0.53	53
2021-03-01	0.22	22
2021-04-01	0.27	27
2021-05-01	0.3	30
2021-06-01	0.27	27
2021-07-01	0.5	50
2021-08-01	0.35	35
2021-09-01	0.24	24
2021-10-01	0.36	36
2021-11-01	0.29	29
2021-12-01	0.16	16
2022-01-01	0.36	36
2022-02-01	0.44	44

## Sheet: Sheet3
Date
2016-01-01	11	0.11
2016-02-01	10	0.1
2016-03-01	7	0.07
2016-04-01	8	0.08
2016-05-01	6	0.06
2016-06-01	9	0.09
2016-07-01	0	0
2016-08-01	0	0
2016-09-01	11	0.11
2016-10-01	16	0.16
2016-11-01	5	0.05
2016-12-01	9	0.09
2017-01-01	11	0.11
2017-02-01	10	0.1
2017-03-01	14	0.14
2017-04-01	6	0.06
2017-05-01	0	0
2017-06-01	7	0.07
2017-07-01	8	0.08
2017-08-01	5	0.05
2017-09-01	17	0.17
2017-10-01	11	0.11
2017-11-01	11	0.11
2017-12-01	9	0.09
2018-01-01	12	0.12
2018-02-01	11	0.11
2018-03-01	13	0.13
2018-04-01	7	0.07
2018-05-01	14	0.14
2018-06-01	5	0.05
2018-07-01	6	0.06
2018-08-01	0	0
2018-09-01	5	0.05
2018-10-01	7	0.07
2018-11-01	10	0.1
2018-12-01	7	0.07
2019-01-01	14	0.14
2019-02-01	5	0.05
2019-03-01	100	1
2019-04-01	43	0.43
2019-05-01	36	0.36
2019-06-01	31	0.31
2019-07-01	46	0.46
2019-08-01	28	0.28
2019-09-01	42	0.42
2019-10-01	39	0.39
2019-11-01	26	0.26
2019-12-01	23	0.23
2020-01-01	19	0.19
2020-02-01	26	0.26
2020-03-01	22	0.22
2020-04-01	22	0.22
2020-05-01	27	0.27
2020-06-01	22	0.22
2020-07-01	17	0.17
2020-08-01	24	0.24
2020-09-01	23	0.23
2020-10-01	14	0.14
2020-11-01	18	0.18
2020-12-01	22	0.22
2021-01-01	15	0.15
2021-02-01	24	0.24
2021-03-01	15	0.15
2021-04-01	21	0.21
2021-05-01	21	0.21
2021-06-01	16	0.16
2021-07-01	12	0.12
2021-08-01	18	0.18
2021-09-01	18	0.18
2021-10-01	15	0.15
2021-11-01	26	0.26
2021-12-01	18	0.18
2022-01-01	19	0.19
2022-02-01	22	0.22
2022-03-01	20	0.2
2022-04-01	23	0.23
2022-05-01	26	0.26
2022-06-01	15	0.15
2022-07-01	19	0.19
2022-08-01	20	0.2
2022-09-01	17	0.17
2022-10-01	11	0.11
2022-11-01	20	0.2
2022-12-01	20	0.2
2023-01-01	24	0.24
2023-02-01	21	0.21
2023-03-01	17	0.17
2023-04-01	27	0.27
2023-05-01	16	0.16
2023-06-01	12	0.12
2023-07-01	18	0.18
2023-08-01	13	0.13
2023-09-01	19	0.19
2023-10-01	74	0.74

## Sheet: Sheet2
42370	25
42430	31
42491	18
42552	23
42614	18
42675	13
42736	25
42795	4
42856	4
42917	13
42979	36
43040	12
43101	44
43160	23
43221	35
43282	4
43344	16
43405	8
43466	23
43525	160
43586	88
43647	106
43709	103
43770	73
43831	42
43891	53
43952	61
44013	47
44075	48
44136	37
44197	78
44256	49
44317	57
44378	85
44440	60
44501	45
44562	80
